# Supplementary material for: Metabolic switch from fatty acid oxidation to glycolysis in knock‐in mouse model of Barth syndrome
Source: EMBO Mol Med. 2023 Aug 3;15(9):e17399. doi: 10.15252/emmm.202317399 (PMC10493589; doi:10.15252/emmm.202317399)
Supplement: Supplementary file 2 — Dataset EV1 [file EMMM-15-e17399-s008.xlsx]

## Sheet: QTRAP settings
Lipid class	PC
Scan Type	Precursor Ion (Prec)
Polarity	Positive
Scan Mode	Profile
Ion Source	Nanospray
# Scans to Sum	1
Precursor Of	184.00 Da
Resolution Q1	High
Resolution Q3	Unit
Scan Rate	200 Da/s
Intensity Thres.	0.00 cps
Settling Time	0.0000 msec
MR Pause	5.0070 msec
MCA	Yes
Center/Width	No
Step Size	0.10 Da
Start (Da)	644
Stop (Da)	880
CUR:	20
IS:	0
GS1:	0
GS2:	0
IHT:	60
CAD:	Medium
DP	100
EP	12
CE	32
CXP	13

## Sheet: QE settings
Global Settings
Lock mass injection	Full MS, SIM
Chrom. peak width (FWHM) Time	15 s
Method duration	50 min
Full MS — SIM
General
Runtime	1 to 2 min
Polarity	negative
Full MS — SIM
Microscans	1
Resolution	140000
AGC target	3000000
Maximum IT	1000 ms
Scan range	350 to 1000 m/z
Targeted-SIM
General
Runtime	2 to 12 min
Polarity	negative
Inclusion	on
SIM
Microscans	1
Resolution	140000
AGC target	50000
Maximum IT	650 ms
Isolation window	20 m/z
Scan range	150 to 2000 m/z
PRM
General
Runtime	12 to 50 min
Polarity	negative
MS2
Resolution	70000
AGC target	50000
Maximum IT	600
Isolation window	1 m/z
Fixed first mass	-
NCE	30
Inclusion list	618 entries
t-SIM analysis	from 150 to 2000 m/z in 20 m/z increments

## Sheet: Lipid species (µM)
species	mass	1_ms2_neg - TAZ MUT	2_ms2_neg - TAZ MUT	3_ms2_neg - TAZ MUT	5_ms2_neg - WT	7_ms2_neg - WT	8_ms2_neg - WT
MLCL 48:2	554.348	0	0.152229	0.0757919	0.346201	0.318694	0.249258
MLCL 52:5	579.355	0.432007	0.648647	0.424318	0.394426	0.259343	0.259642
MLCL 52:4	580.365	1.17318	2.10358	1.63608	0.000712846	0.055868	0.0121368
MLCL 52:3	581.372	5.36604	8.30505	5.62814	0.623827	0.439774	0.702997
MLCL 52:2	582.38	6.67585	12.3048	8.10212	0.120409	0.201378	0.0113273
MLCL 54:6	592.365	1.90592	2.68253	2.1961	6.85976	6.41406	1.97039
MLCL 54:5	593.371	2.87884	3.91287	2.96647	0.552296	0.51467	0.138215
MLCL 54:4	594.379	7.9259	10.9975	7.81277	0.593046	0.652406	0.207012
MLCL 54:3	595.387	2.74761	3.70417	2.09916	0.0995455	0	0.34771
MLCL 56:7	605.372	0.98576	1.27041	1.16958	0.757845	0.675283	0.386027
MLCL 56:6	606.379	0.691325	1.24137	0.916298	0.121481	0.166692	0.0673872
MLCL 56:5	607.387	1.6873	2.55226	1.70864	0.55953	0.380159	0.392197
MLCL 56:3	609.402	0.887206	1.14422	0.52648	0.402716	0.334585	0.511748
Sum MLCL *		33.3569	51.0196	35.2619	11.4318	10.4129	5.25605
CL 68:2	701.495	3.40344	5.14651	4.64122	0.368014	0.417052	0.34315
CL 70:6	711.478	0.906658	0.89252	0.950615	0.563867	0.625407	0
CL 70:5	712.487	1.99005	2.15563	2.06661	0.643337	0.885453	0.423594								`
CL 70:4	713.494	2.52195	2.61941	2.4165	0.447049	0.186196	0
CL 72:8	723.48	1.58322	0.774859	2.26392	65.5098	77.9947	39.3239
CL 72:7	724.486	2.7851	2.0533	2.60204	13.2395	17.7972	6.68983
CL 74:8	737.495	0.455755	0.309159	0.835931	2.18255	3.25564	1.98264
Sum CL		13.6462	13.9514	15.7768	82.9541	101.162	48.7631
* For MLCL species 54:5, the 54:6 M+2 isotope correction was done manually

## Sheet: Legend
Dataset EV1. Lipidomic analysis of mitochondira isolated from WT and TAZG197V mice heart.
