# Supplementary material for: Metabolic switch from fatty acid oxidation to glycolysis in knock‐in mouse model of Barth syndrome
Source: EMBO Mol Med. 2023 Aug 3;15(9):e17399. doi: 10.15252/emmm.202317399 (PMC10493589; doi:10.15252/emmm.202317399)
Supplement: Supplementary file 3 — Dataset EV2 [file EMMM-15-e17399-s007.xlsx]

## Sheet: RNA sequencing 
Ensembl ID	baseMean	log2FoldChange	lfcSE	stat	pvalue	padj	ext_gene
ENSMUSG00000068745	148.264	-8.33773	2.04012	-4.08688	4.37e-05	0.000304741	Mybphl
ENSMUSG00000042045	356.142	-7.98354	1.84041	-4.33792	1.44e-05	0.000111435	Sln
ENSMUSG00000020469	1520.43	-7.50778	1.78939	-4.19573	2.72e-05	0.000198127	Myl7
ENSMUSG00000061086	1693.64	-5.07794	1.51688	-3.34762	0.000815096	0.00400649	Myl4
ENSMUSG00000103476	187.379	-4.73765	0.306618	-15.4513	7.39e-54	1.66e-51	34302
ENSMUSG00000028307	201.93	-4.40328	0.394245	-11.1689	5.79e-29	4.73e-27	Aldob
ENSMUSG00000060716	61.6256	-4.36668	0.603369	-7.23716	4.58e-13	1.1e-11	Plekhh1
ENSMUSG00000021730	51.3582	-4.12498	0.769735	-5.35895	8.37e-08	9.74e-07	Hcn1
ENSMUSG00000029862	197.082	-4.06423	0.284561	-14.2825	2.81e-46	5.18e-44	Clcn1
ENSMUSG00000055489	64.9978	-4.0301	0.405054	-9.94956	2.53e-23	1.4e-21	Ano5
ENSMUSG00000027559	109.11	-4.03006	1.37105	-2.9394	0.00328843	0.0134769	Car3
ENSMUSG00000061780	53.1501	-3.9337	1.39905	-2.81169	0.00492812	0.018906	Cfd
ENSMUSG00000053930	56.8848	-3.93239	0.805891	-4.87955	1.06e-06	1.04e-05	Shisa6
ENSMUSG00000030433	176.924	-3.75213	0.362634	-10.3469	4.32e-25	2.68e-23	Sbk2
ENSMUSG00000025900	66.0893	-3.50428	0.528943	-6.62507	3.47e-11	6.7e-10	Rp1
ENSMUSG00000054966	65.7136	-3.49456	1.23175	-2.83706	0.00455308	0.0176642	Lmntd1
ENSMUSG00000031722	52.2773	-3.4586	0.699116	-4.9471	7.53e-07	7.55e-06	Hp
ENSMUSG00000085272	179.584	-3.40416	0.882275	-3.85839	0.000114137	0.000714419	Sbk3
ENSMUSG00000056494	86.6616	-3.3529	0.404033	-8.29859	1.05e-16	3.62e-15	Cngb3
ENSMUSG00000029372	478.849	-3.26912	1.13253	-2.88657	0.00389471	0.0155277	Ppbp
ENSMUSG00000052316	625.855	-3.20923	0.213665	-15.0199	5.44e-51	1.15e-48	Lrrc15
ENSMUSG00000016255	145.184	-3.14041	1.05651	-2.97244	0.00295442	0.0122884	Tubb1
ENSMUSG00000030054	77.1375	-3.08592	1.20048	-2.57057	0.010153	0.0348765	Gp9
ENSMUSG00000037145	89.2247	-3.02377	0.355363	-8.50897	1.75e-17	6.39e-16	2210407C18
ENSMUSG00000023176	68.9546	-2.98028	0.327031	-9.11312	8e-20	3.55e-18	Cpn2
ENSMUSG00000097644	58.2201	-2.96706	0.351532	-8.44038	3.16e-17	1.13e-15	26862
ENSMUSG00000071068	99.0008	-2.96445	1.11157	-2.66689	0.00765556	0.0273411	Treml2
ENSMUSG00000056973	2053.08	-2.92791	0.126058	-23.2267	2.45e-119	1.51e-116	Ces1d
ENSMUSG00000101941	57.3352	-2.77663	0.315504	-8.80063	1.36e-18	5.41e-17	28979
ENSMUSG00000026986	218.577	-2.75182	0.175078	-15.7177	1.14e-55	2.68e-53	Hnmt
ENSMUSG00000034028	77.8657	-2.74908	0.881934	-3.11711	0.00182636	0.00812147	Cd226
ENSMUSG00000041193	794.786	-2.7035	0.175484	-15.406	1.49e-53	3.31e-51	Pla2g5
ENSMUSG00000108994	120.388	-2.69335	0.265666	-10.1381	3.74e-24	2.18e-22	31663
ENSMUSG00000001027	590.751	-2.68501	0.185004	-14.5132	9.99e-48	1.99e-45	Scn4a
ENSMUSG00000038670	438.963	-2.61306	0.862788	-3.02862	0.00245672	0.0105088	Mybpc2
ENSMUSG00000024471	978.317	-2.55715	0.554405	-4.61242	3.98e-06	3.48e-05	Myot
ENSMUSG00000053310	401.583	-2.52529	0.838394	-3.01205	0.00259486	0.0110153	Nrgn
ENSMUSG00000026726	76.0604	-2.48301	0.262507	-9.45885	3.11e-21	1.54e-19	Cubn
ENSMUSG00000010066	98.0901	-2.46236	0.759999	-3.23995	0.00119552	0.00559513	Cacna2d2
ENSMUSG00000025537	491.746	-2.43515	0.125341	-19.4281	4.46e-84	1.54e-81	Phkg1
ENSMUSG00000050640	197.028	-2.4247	0.269034	-9.01262	2.01e-19	8.58e-18	Tmem150c
ENSMUSG00000039114	159.532	-2.40293	0.626436	-3.83588	0.000125116	0.000775009	Nrn1
ENSMUSG00000024411	185.582	-2.39547	0.213078	-11.2422	2.53e-29	2.15e-27	Aqp4
ENSMUSG00000032338	245.339	-2.38161	0.197344	-12.0683	1.55e-33	1.75e-31	Hcn4
ENSMUSG00000034664	295.025	-2.37438	0.964151	-2.46266	0.013791	0.0450172	Itga2b
ENSMUSG00000020926	255.618	-2.33929	0.238612	-9.80375	1.08e-22	5.74e-21	Adam11
ENSMUSG00000047298	253.869	-2.26022	0.194866	-11.5989	4.18e-31	3.93e-29	Kcnv2
ENSMUSG00000042425	87.6287	-2.2471	0.336986	-6.66822	2.59e-11	5.1e-10	Frmpd3
ENSMUSG00000051067	296.938	-2.22756	0.19136	-11.6407	2.56e-31	2.46e-29	Lingo3
ENSMUSG00000086863	619.102	-2.19701	0.17933	-12.2512	1.65e-34	1.95e-32	15543
ENSMUSG00000101693	178.413	-2.19217	0.192786	-11.371	5.83e-30	5.2e-28	19461
ENSMUSG00000030159	79.0979	-2.15244	0.549685	-3.91576	9.01e-05	0.00058132	Clec1b
ENSMUSG00000026357	87.2878	-2.12353	0.831397	-2.55418	0.0106439	0.0362746	Rgs18
ENSMUSG00000020264	509.868	-2.08935	0.160896	-12.9857	1.47e-38	2.02e-36	Slc36a2
ENSMUSG00000061100	78.02	-2.06782	0.357613	-5.78229	7.37e-09	1.03e-07	Retnla
ENSMUSG00000026824	1974.29	-2.06554	0.0797533	-25.8991	6.82e-148	5.37e-145	Kcnj3
ENSMUSG00000110489	55.8487	-2.0609	0.458	-4.49978	6.8e-06	5.67e-05	RP23-264J18.2
ENSMUSG00000010492	77.1596	-2.05593	0.276989	-7.42243	1.15e-13	2.94e-12	Uckl1os
ENSMUSG00000046318	243.616	-2.0227	0.171319	-11.8066	3.61e-32	3.67e-30	Ccbe1
ENSMUSG00000017692	310.792	-2.01759	0.167402	-12.0524	1.88e-33	2.1e-31	Rhbdl3
ENSMUSG00000043122	822.284	-2.00906	0.159521	-12.5943	2.27e-36	2.83e-34	A530016L24
ENSMUSG00000047793	429.88	-1.99244	0.163706	-12.1708	4.45e-34	5.17e-32	Sned1
ENSMUSG00000064344	1006.68	-1.96447	0.221851	-8.85487	8.38e-19	3.42e-17	mt-Tm
ENSMUSG00000075027	177.238	-1.92781	0.182336	-10.5729	3.98e-26	2.68e-24	4631405J19
ENSMUSG00000037010	333.626	-1.92526	0.199943	-9.62905	6.03e-22	3.06e-20	Apln
ENSMUSG00000033022	50.4676	-1.9146	0.646133	-2.96317	0.00304486	0.0126071	Cdo1
ENSMUSG00000036242	464.389	-1.9073	0.22707	-8.3996	4.48e-17	1.58e-15	3632451O06
ENSMUSG00000031111	614.373	-1.90595	0.191717	-9.94145	2.75e-23	1.51e-21	Igsf1
ENSMUSG00000003934	1939.39	-1.90523	0.152976	-12.4544	1.32e-35	1.61e-33	Efnb3
ENSMUSG00000030972	184.13	-1.88291	0.218398	-8.62143	6.61e-18	2.49e-16	Acsm5
ENSMUSG00000057606	302.664	-1.87612	0.24461	-7.66983	1.72e-14	4.84e-13	Colq
ENSMUSG00000074623	121.37	-1.86715	0.240069	-7.77756	7.39e-15	2.19e-13	826
ENSMUSG00000040998	58.5554	-1.82636	0.625693	-2.91894	0.00351219	0.0142756	Npnt
ENSMUSG00000035606	404.842	-1.79575	0.182621	-9.83318	8.1e-23	4.33e-21	Ky
ENSMUSG00000032224	246.109	-1.78933	0.292346	-6.12059	9.32e-10	1.5e-08	Fam81a
ENSMUSG00000049804	338.071	-1.7847	0.202368	-8.81907	1.15e-18	4.67e-17	Armcx4
ENSMUSG00000050821	727.5	-1.78224	0.195981	-9.09394	9.55e-20	4.18e-18	Fam131a
ENSMUSG00000002500	4076.87	-1.7514	0.144201	-12.1456	6.06e-34	6.99e-32	Rpl3l
ENSMUSG00000022037	9566.48	-1.74416	0.17543	-9.94221	2.73e-23	1.5e-21	Clu
ENSMUSG00000038777	143.654	-1.74218	0.303594	-5.73851	9.55e-09	1.31e-07	Sema6c
ENSMUSG00000000320	259.502	-1.73122	0.70513	-2.45518	0.0140813	0.0457727	Alox12
ENSMUSG00000091712	122.837	-1.72197	0.202076	-8.52141	1.58e-17	5.76e-16	Sec14l5
ENSMUSG00000022309	969.596	-1.72096	0.193785	-8.88073	6.64e-19	2.74e-17	Angpt1
ENSMUSG00000106019	430.973	-1.72034	0.158076	-10.883	1.39e-27	1.03e-25	43672
ENSMUSG00000046345	315.689	-1.71949	0.124778	-13.7804	3.34e-43	5.56e-41	Smco1
ENSMUSG00000020689	214.857	-1.70839	0.598294	-2.85543	0.00429792	0.0168442	Itgb3
ENSMUSG00000028919	1026.07	-1.70794	0.146973	-11.6208	3.23e-31	3.09e-29	Arhgef19
ENSMUSG00000020431	286.941	-1.68505	0.283693	-5.9397	2.86e-09	4.25e-08	Adcy1
ENSMUSG00000026605	634.558	-1.68315	0.22662	-7.42718	1.11e-13	2.85e-12	Cenpf
ENSMUSG00000048251	62.9347	-1.68261	0.283533	-5.93444	2.95e-09	4.37e-08	Bcl11b
ENSMUSG00000028017	197.623	-1.67323	0.218154	-7.66997	1.72e-14	4.84e-13	Egf
ENSMUSG00000060512	76.9306	-1.67081	0.302139	-5.52995	3.2e-08	4.01e-07	0610040J01
ENSMUSG00000017737	57.3778	-1.67066	0.626604	-2.66622	0.00767105	0.0273907	Mmp9
ENSMUSG00000035357	757.586	-1.6676	0.161585	-10.3203	5.7e-25	3.51e-23	Pdzrn3
ENSMUSG00000007279	425.831	-1.66733	0.125237	-13.3134	1.93e-40	2.94e-38	Scube2
ENSMUSG00000100550	99.0494	-1.66644	0.264687	-6.29587	3.06e-10	5.25e-09	2310039L15
ENSMUSG00000001494	52.4403	-1.66311	0.68435	-2.4302	0.0150904	0.0484996	Sost
ENSMUSG00000029093	617.093	-1.65375	0.148787	-11.1149	1.06e-28	8.55e-27	Sorcs2
ENSMUSG00000045008	66.9036	-1.65301	0.309901	-5.33398	9.61e-08	1.11e-06	9030000000000000
ENSMUSG00000023336	328.583	-1.65145	0.242967	-6.79701	1.07e-11	2.18e-10	Wfdc1
ENSMUSG00000022096	584.184	-1.65006	0.212108	-7.77935	7.29e-15	2.16e-13	Hr
ENSMUSG00000048070	172.971	-1.64759	0.305047	-5.4011	6.62e-08	7.82e-07	Pirt
ENSMUSG00000037095	526.117	-1.6414	0.199394	-8.23194	1.84e-16	6.2e-15	Lrg1
ENSMUSG00000035112	206.827	-1.63578	0.23692	-6.90436	5.04e-12	1.07e-10	Wnk4
ENSMUSG00000038059	275.476	-1.62626	0.23551	-6.90526	5.01e-12	1.06e-10	Smim3
ENSMUSG00000031385	84.5179	-1.61953	0.203852	-7.94462	1.95e-15	6e-14	Plxnb3
ENSMUSG00000044067	840.61	-1.61547	0.200348	-8.06333	7.42e-16	2.4e-14	Gpr22
ENSMUSG00000046480	903.263	-1.60977	0.154956	-10.3885	2.8e-25	1.77e-23	Scn4b
ENSMUSG00000043126	117.312	-1.60882	0.193769	-8.30277	1.02e-16	3.51e-15	D830039M14
ENSMUSG00000045875	690.133	-1.60487	0.202908	-7.90934	2.59e-15	7.87e-14	Adra1a
ENSMUSG00000068854	256.62	-1.60304	0.141848	-11.301	1.3e-29	1.12e-27	Hist2h2be
ENSMUSG00000064343	1060.77	-1.59904	0.16113	-9.92389	3.28e-23	1.78e-21	mt-Tq
ENSMUSG00000020866	581.558	-1.59426	0.484777	-3.28865	0.0010067	0.00480766	Cacna1g
ENSMUSG00000037989	1616.98	-1.59364	0.178486	-8.92863	4.31e-19	1.81e-17	Wnk2
ENSMUSG00000043795	322.65	-1.58725	0.146971	-10.7997	3.45e-27	2.49e-25	Prr33
ENSMUSG00000042428	163.575	-1.58229	0.226686	-6.9801	2.95e-12	6.5e-11	Mgat3
ENSMUSG00000034353	193.095	-1.58181	0.252733	-6.25882	3.88e-10	6.56e-09	Ramp1
ENSMUSG00000007030	304.466	-1.57486	0.165551	-9.51284	1.86e-21	9.2e-20	Vwa7
ENSMUSG00000043541	139.074	-1.56692	0.207298	-7.55879	4.07e-14	1.1e-12	Casc1
ENSMUSG00000002997	141.417	-1.5597	0.256655	-6.07704	1.22e-09	1.92e-08	Prkar2b
ENSMUSG00000023828	202.048	-1.55435	0.155666	-9.98515	1.77e-23	9.95e-22	Slc22a3
ENSMUSG00000037225	466.002	-1.55108	0.149855	-10.3506	4.16e-25	2.59e-23	Fgf2
ENSMUSG00000031980	75.3158	-1.55033	0.339182	-4.57079	4.86e-06	4.17e-05	Agt
ENSMUSG00000031636	446.254	-1.54631	0.426782	-3.62318	0.000291003	0.00162727	Pdlim3
ENSMUSG00000104263	94.8894	-1.52732	0.223242	-6.84152	7.84e-12	1.63e-10	9430062P05
ENSMUSG00000097357	197.116	-1.52487	0.142505	-10.7005	1.01e-26	7.1e-25	16793
ENSMUSG00000021913	5470.24	-1.5219	0.151324	-10.0572	8.54e-24	4.88e-22	Ogdhl
ENSMUSG00000039457	274.192	-1.50461	0.20643	-7.28869	3.13e-13	7.63e-12	Ppl
ENSMUSG00000094910	101.936	-1.501	0.485648	-3.09072	0.00199673	0.00876201	D430019H16
ENSMUSG00000050541	793.905	-1.50094	0.128505	-11.68	1.61e-31	1.57e-29	Adra1b
ENSMUSG00000030302	91.2125	-1.49652	0.404065	-3.70366	0.000212508	0.00123626	Atp2b2
ENSMUSG00000021047	94.6337	-1.49623	0.231508	-6.463	1.03e-10	1.86e-09	Nova1
ENSMUSG00000024511	70.9215	-1.49475	0.297429	-5.02558	5.02e-07	5.2e-06	Rab27b
ENSMUSG00000053646	1253.29	-1.49427	0.116678	-12.8067	1.5e-37	1.97e-35	Plxnb1
ENSMUSG00000026255	85.3544	-1.49148	0.333253	-4.47552	7.62e-06	6.29e-05	Efhd1
ENSMUSG00000026971	465.035	-1.48837	0.136955	-10.8676	1.65e-27	1.21e-25	Itgb6
ENSMUSG00000085779	831.53	-1.48102	0.184116	-8.04395	8.7e-16	2.8e-14	Atcayos
ENSMUSG00000057719	640.855	-1.47977	0.196868	-7.51656	5.62e-14	1.5e-12	Sh3rf2
ENSMUSG00000074001	361.626	-1.47876	0.133152	-11.1058	1.18e-28	9.42e-27	Klhl40
ENSMUSG00000024210	231.942	-1.47267	0.287722	-5.11836	3.08e-07	3.29e-06	Ip6k3
ENSMUSG00000005373	545.279	-1.47081	0.142723	-10.3054	6.66e-25	4.06e-23	Mlxipl
ENSMUSG00000067242	111.424	-1.46651	0.28976	-5.06112	4.17e-07	4.36e-06	Lgi1
ENSMUSG00000070867	3194.76	-1.46507	0.110791	-13.2237	6.4e-40	9.23e-38	Trabd2b
ENSMUSG00000078234	170.591	-1.4631	0.183459	-7.97508	1.52e-15	4.73e-14	Klhdc7a
ENSMUSG00000015968	88.5423	-1.46077	0.401523	-3.63807	0.000274692	0.00154454	Cacna1d
ENSMUSG00000015647	3668.61	-1.45823	0.120493	-12.1023	1.03e-33	1.16e-31	Lama5
ENSMUSG00000035273	72.2566	-1.45385	0.501882	-2.8968	0.00376984	0.0151204	Hpse
ENSMUSG00000003476	686.871	-1.45325	0.12536	-11.5926	4.49e-31	4.2e-29	Crhr2
ENSMUSG00000032122	213.864	-1.44325	0.267031	-5.40479	6.49e-08	7.68e-07	Slc37a2
ENSMUSG00000035934	258.558	-1.44136	0.215394	-6.69173	2.21e-11	4.36e-10	Pknox2
ENSMUSG00000047658	250.94	-1.44116	0.148662	-9.69426	3.19e-22	1.65e-20	Gal3st3
ENSMUSG00000087413	65.4421	-1.43946	0.232059	-6.20298	5.54e-10	9.21e-09	11266
ENSMUSG00000006587	78.7081	-1.43365	0.351263	-4.0814	4.48e-05	0.000311015	Snai3
ENSMUSG00000003949	543.533	-1.43342	0.276245	-5.18893	2.12e-07	2.31e-06	Hlf
ENSMUSG00000029153	123.389	-1.42962	0.25634	-5.57705	2.45e-08	3.15e-07	Ociad2
ENSMUSG00000024164	4841.5	-1.42942	0.195805	-7.30025	2.87e-13	7.04e-12	C3
ENSMUSG00000079105	323.394	-1.42397	0.162229	-8.77754	1.67e-18	6.6e-17	C7
ENSMUSG00000028782	127.554	-1.41617	0.288581	-4.90737	9.23e-07	9.11e-06	Adgrb2
ENSMUSG00000057897	538.292	-1.41013	0.259689	-5.43008	5.63e-08	6.73e-07	Camk2b
ENSMUSG00000038725	268.212	-1.39836	0.517445	-2.70243	0.00688357	0.0248974	Pkhd1l1
ENSMUSG00000026697	181.518	-1.39653	0.418437	-3.33748	0.000845408	0.00414255	Myoc
ENSMUSG00000020467	255.644	-1.39592	0.241742	-5.7744	7.72e-09	1.08e-07	Efemp1
ENSMUSG00000057880	676.729	-1.39578	0.174407	-8.003	1.21e-15	3.83e-14	Abat
ENSMUSG00000023473	72.8591	-1.39395	0.320065	-4.35522	1.33e-05	0.000104149	Celsr3
ENSMUSG00000044337	2104.23	-1.38805	0.192267	-7.2194	5.22e-13	1.24e-11	Ackr3
ENSMUSG00000100658	54.5095	-1.38547	0.351188	-3.9451	7.98e-05	0.000521532	F730311O21
ENSMUSG00000056476	206.661	-1.38125	0.179912	-7.67733	1.62e-14	4.59e-13	Med12l
ENSMUSG00000037406	52.6284	-1.37946	0.469709	-2.93684	0.00331572	0.0135759	Htra4
ENSMUSG00000047976	61.3722	-1.37828	0.41619	-3.31166	0.000927433	0.00447355	Kcna1
ENSMUSG00000038801	100.089	-1.37785	0.228432	-6.03176	1.62e-09	2.51e-08	Scgb1c1
ENSMUSG00000066975	98.253	-1.37522	0.211223	-6.51074	7.48e-11	1.39e-09	Cryba4
ENSMUSG00000021091	206.865	-1.37303	0.215952	-6.35802	2.04e-10	3.61e-09	Serpina3n
ENSMUSG00000032085	60.187	-1.37178	0.549053	-2.49845	0.0124737	0.0414201	Tagln
ENSMUSG00000078866	365.776	-1.37103	0.146867	-9.3352	1.01e-20	4.77e-19	Zfp970
ENSMUSG00000028132	87.1817	-1.36936	0.231237	-5.9219	3.18e-09	4.7e-08	Tmem56
ENSMUSG00000030630	455.291	-1.36618	0.24751	-5.51968	3.4e-08	4.23e-07	Fah
ENSMUSG00000005628	392.296	-1.36245	0.132706	-10.2667	9.96e-25	5.96e-23	Tmod4
ENSMUSG00000031112	51.7067	-1.36128	0.402186	-3.3847	0.000712557	0.00356745	Stk26
ENSMUSG00000110580	406.147	-1.36113	0.1133	-12.0135	3.02e-33	3.33e-31	RP23-212H13.8
ENSMUSG00000003477	254.568	-1.35787	0.297898	-4.55816	5.16e-06	4.4e-05	Inmt
ENSMUSG00000038239	25778.4	-1.357	0.105083	-12.9135	3.78e-38	5.07e-36	Hrc
ENSMUSG00000022286	100.36	-1.35434	0.305994	-4.42604	9.6e-06	7.78e-05	Grhl2
ENSMUSG00000001663	304.875	-1.35245	0.199225	-6.78855	1.13e-11	2.3e-10	Gstt1
ENSMUSG00000044933	71.2452	-1.33836	0.303167	-4.4146	1.01e-05	8.14e-05	Sstr3
ENSMUSG00000055254	160.736	-1.33624	0.41968	-3.18394	0.00145283	0.00664484	Ntrk2
ENSMUSG00000044017	211.662	-1.33177	0.242762	-5.48589	4.11e-08	5.05e-07	Adgrd1
ENSMUSG00000040247	70.4593	-1.32312	0.3221	-4.10778	3.99e-05	0.000280934	Tbc1d10c
ENSMUSG00000036295	57.3701	-1.32138	0.321992	-4.10378	4.06e-05	0.000285089	Lrrn3
ENSMUSG00000037336	73.9561	-1.32013	0.407799	-3.23722	0.001207	0.00564584	Mfsd2b
ENSMUSG00000047085	271.869	-1.31423	0.277734	-4.73196	2.22e-06	2.03e-05	Lrrc4b
ENSMUSG00000028019	76.0211	-1.31219	0.231211	-5.6753	1.38e-08	1.86e-07	Pdgfc
ENSMUSG00000028909	135.875	-1.30846	0.319619	-4.09383	4.24e-05	0.000296468	Ptpru
ENSMUSG00000030701	57.9681	-1.3067	0.374234	-3.49168	0.000479999	0.00252503	Plekhb1
ENSMUSG00000027820	314.122	-1.29908	0.169101	-7.68226	1.56e-14	4.44e-13	Mme
ENSMUSG00000005268	264.683	-1.29667	0.192906	-6.72177	1.8e-11	3.59e-10	Prlr
ENSMUSG00000048371	1191.2	-1.29551	0.114785	-11.2864	1.53e-29	1.32e-27	Pdp2
ENSMUSG00000033590	271.217	-1.29403	0.167276	-7.7359	1.03e-14	2.98e-13	Myo5c
ENSMUSG00000064342	312.331	-1.29329	0.198626	-6.51118	7.46e-11	1.39e-09	mt-Ti
ENSMUSG00000043613	105.391	-1.29083	0.428125	-3.01507	0.00256922	0.0109252	Mmp3
ENSMUSG00000107689	586.295	-1.28707	0.156705	-8.21334	2.15e-16	7.21e-15	44386
ENSMUSG00000020593	5242.92	-1.28676	0.0940015	-13.6887	1.19e-42	1.94e-40	Lpin1
ENSMUSG00000072949	211.468	-1.27694	0.151683	-8.41849	3.81e-17	1.36e-15	Acot1
ENSMUSG00000041695	1607.09	-1.27467	0.200539	-6.35623	2.07e-10	3.64e-09	Kcnj2
ENSMUSG00000043085	427.305	-1.27459	0.165045	-7.72268	1.14e-14	3.29e-13	Tmem82
ENSMUSG00000013033	538.841	-1.27453	0.174099	-7.32074	2.47e-13	6.11e-12	Adgrl1
ENSMUSG00000008658	732.818	-1.27329	0.132207	-9.63105	5.91e-22	3.01e-20	Rbfox1
ENSMUSG00000032643	121.969	-1.27254	0.228773	-5.56247	2.66e-08	3.4e-07	Fhl3
ENSMUSG00000064280	93.7629	-1.27249	0.211351	-6.02073	1.74e-09	2.67e-08	Ccdc146
ENSMUSG00000021120	70.2653	-1.27016	0.245428	-5.17526	2.28e-07	2.46e-06	Pigh
ENSMUSG00000048096	90.058	-1.2679	0.43222	-2.93346	0.00335206	0.0137117	Lmod1
ENSMUSG00000067818	930.748	-1.26697	0.369014	-3.43339	0.000596085	0.00305672	Myl9
ENSMUSG00000024558	156.479	-1.2631	0.251045	-5.03139	4.87e-07	5.05e-06	Mapk4
ENSMUSG00000054958	317.364	-1.26139	0.17194	-7.33621	2.2e-13	5.48e-12	Nt5c1a
ENSMUSG00000042589	366.378	-1.26111	0.114842	-10.9813	4.7e-28	3.62e-26	Cux2
ENSMUSG00000018830	1018.15	-1.25551	0.424147	-2.96008	0.00307559	0.012713	Myh11
ENSMUSG00000046603	1470.58	-1.25392	0.0893577	-14.0326	9.85e-45	1.72e-42	Tcaim
ENSMUSG00000048142	88.8589	-1.24888	0.34085	-3.66401	0.0002483	0.00141545	Nat8l
ENSMUSG00000043313	73.7234	-1.24736	0.218954	-5.69693	1.22e-08	1.65e-07	Pcdhb19
ENSMUSG00000008318	78.9481	-1.2433	0.295675	-4.20497	2.61e-05	0.00019043	Relt
ENSMUSG00000045392	216.283	-1.23802	0.191691	-6.45841	1.06e-10	1.92e-09	Olfr1033
ENSMUSG00000027316	121.839	-1.23716	0.206056	-6.00399	1.93e-09	2.94e-08	Gfra4
ENSMUSG00000073418	367.638	-1.23283	0.296348	-4.16006	3.18e-05	0.000228963	C4b
ENSMUSG00000033544	53.0488	-1.22924	0.32816	-3.74585	0.000179784	0.00107109	Angptl1
ENSMUSG00000064179	299.279	-1.22683	0.203834	-6.01876	1.76e-09	2.7e-08	Tnnt1
ENSMUSG00000038370	3822.85	-1.22584	0.109139	-11.2319	2.84e-29	2.4e-27	Pcp4l1
ENSMUSG00000010080	545.285	-1.22493	0.199546	-6.13859	8.33e-10	1.35e-08	Epn3
ENSMUSG00000085682	60.6879	-1.22025	0.501069	-2.4353	0.0148793	0.0479457	14267
ENSMUSG00000109635	556.237	-1.21989	0.27935	-4.36687	1.26e-05	9.91e-05	RP23-57D10.3
ENSMUSG00000032105	112.524	-1.21934	0.327045	-3.72837	0.000192726	0.00113918	Pdzd3
ENSMUSG00000020333	418.156	-1.2187	0.175618	-6.93949	3.94e-12	8.55e-11	Acsl6
ENSMUSG00000045573	172.809	-1.21417	0.243489	-4.98655	6.15e-07	6.25e-06	Penk
ENSMUSG00000029591	416.771	-1.21382	0.168144	-7.21895	5.24e-13	1.24e-11	Ung
ENSMUSG00000057193	1826.51	-1.20762	0.120981	-9.9819	1.83e-23	1.02e-21	Slc44a2
ENSMUSG00000022504	100.717	-1.20505	0.422349	-2.85321	0.00432794	0.0169389	Ciita
ENSMUSG00000026676	59.7961	-1.19756	0.468589	-2.55568	0.0105981	0.0361423	Ccdc3
ENSMUSG00000018740	155.402	-1.19618	0.172423	-6.93746	3.99e-12	8.66e-11	Slc25a35
ENSMUSG00000053358	107.322	-1.19532	0.177993	-6.71557	1.87e-11	3.74e-10	9905
ENSMUSG00000020623	92.9862	-1.18842	0.314326	-3.78083	0.000156304	0.000941903	Map2k6
ENSMUSG00000041607	125.11	-1.18595	0.262239	-4.52239	6.11e-06	5.14e-05	Mbp
ENSMUSG00000024076	135.358	-1.18553	0.36954	-3.20813	0.00133601	0.00617585	Vit
ENSMUSG00000021728	59.1924	-1.18289	0.472843	-2.50166	0.0123612	0.0411256	Emb
ENSMUSG00000030342	976.153	-1.17817	0.241987	-4.86875	1.12e-06	1.1e-05	Cd9
ENSMUSG00000022103	53.1766	-1.17527	0.305277	-3.84983	0.000118199	0.000736117	Gfra2
ENSMUSG00000040724	151.655	-1.17037	0.306303	-3.82097	0.000132928	0.000814945	Kcna2
ENSMUSG00000056359	77.883	-1.16166	0.224001	-5.18593	2.15e-07	2.34e-06	D830013O20
ENSMUSG00000050592	658.87	-1.15954	0.156354	-7.41615	1.21e-13	3.07e-12	Fam78a
ENSMUSG00000090084	101.906	-1.15652	0.271823	-4.25471	2.09e-05	0.00015602	Srpx
ENSMUSG00000042529	538.662	-1.15508	0.130189	-8.87239	7.16e-19	2.95e-17	Kcnj12
ENSMUSG00000018554	307.769	-1.15406	0.166673	-6.92409	4.39e-12	9.43e-11	Ybx2
ENSMUSG00000002007	755.36	-1.15263	0.15735	-7.32531	2.38e-13	5.91e-12	Srpk3
ENSMUSG00000040794	58.6016	-1.14755	0.274758	-4.17657	2.96e-05	0.000214299	C1qtnf4
ENSMUSG00000025321	83.6112	-1.14625	0.454043	-2.52455	0.0115848	0.0389316	Itgb8
ENSMUSG00000074415	382.457	-1.13618	0.229643	-4.94761	7.51e-07	7.53e-06	2610203C20
ENSMUSG00000001870	1580.17	-1.13549	0.101769	-11.1576	6.57e-29	5.32e-27	Ltbp1
ENSMUSG00000001555	388.77	-1.13502	0.16282	-6.97102	3.15e-12	6.92e-11	Fkbp10
ENSMUSG00000025271	475.146	-1.13344	0.202077	-5.60896	2.04e-08	2.65e-07	Pfkfb1
ENSMUSG00000070583	255.191	-1.13265	0.149749	-7.56363	3.92e-14	1.06e-12	Fv1
ENSMUSG00000028555	69.4753	-1.13127	0.291078	-3.88648	0.000101708	0.000645819	Ttc39a
ENSMUSG00000045201	503.446	-1.13085	0.171808	-6.58209	4.64e-11	8.85e-10	Lrrc3b
ENSMUSG00000021493	665.964	-1.12642	0.132997	-8.46955	2.46e-17	8.88e-16	Pdlim7
ENSMUSG00000031963	147.595	-1.126	0.169392	-6.6473	2.99e-11	5.8e-10	Bmper
ENSMUSG00000026313	696.24	-1.12464	0.17005	-6.61357	3.75e-11	7.21e-10	Hdac4
ENSMUSG00000022546	822.529	-1.12413	0.133752	-8.40458	4.29e-17	1.52e-15	Gpt
ENSMUSG00000071648	368.275	-1.12148	0.202517	-5.5377	3.06e-08	3.85e-07	Rom1
ENSMUSG00000037762	91.0675	-1.11877	0.216771	-5.16106	2.46e-07	2.65e-06	Slc16a9
ENSMUSG00000109052	121.972	-1.11559	0.234637	-4.75454	1.99e-06	1.84e-05	45012
ENSMUSG00000028125	201.053	-1.11104	0.35256	-3.15135	0.00162518	0.00734771	Abca4
ENSMUSG00000056427	357.575	-1.10731	0.180259	-6.14285	8.11e-10	1.32e-08	Slit3
ENSMUSG00000020758	82.8691	-1.10692	0.352657	-3.1388	0.00169639	0.00763377	Itgb4
ENSMUSG00000047419	22426.5	-1.10246	0.0996472	-11.0636	1.88e-28	1.47e-26	Cmya5
ENSMUSG00000048442	283.007	-1.10149	0.240636	-4.57741	4.71e-06	4.05e-05	Smim5
ENSMUSG00000073154	326.628	-1.0983	0.147538	-7.44417	9.76e-14	2.54e-12	9330158H04
ENSMUSG00000086245	130.219	-1.09328	0.184415	-5.92835	3.06e-09	4.53e-08	16170
ENSMUSG00000051456	180.405	-1.08917	0.247732	-4.39656	1.1e-05	8.77e-05	Hspb3
ENSMUSG00000037032	2427.41	-1.08901	0.106621	-10.2138	1.72e-24	1.02e-22	Apbb1
ENSMUSG00000022215	1593.43	-1.08719	0.103741	-10.4798	1.07e-25	6.96e-24	Fitm1
ENSMUSG00000036995	432.992	-1.08357	0.101194	-10.7078	9.35e-27	6.58e-25	Asap3
ENSMUSG00000016756	131.482	-1.08331	0.425261	-2.54739	0.0108531	0.0368883	Cmah
ENSMUSG00000042155	1279.36	-1.0814	0.0906828	-11.925	8.76e-33	9.31e-31	Klhl23
ENSMUSG00000032363	642.92	-1.07685	0.126695	-8.49954	1.9e-17	6.92e-16	Adamts7
ENSMUSG00000019124	382.819	-1.07588	0.275373	-3.90699	9.35e-05	0.000599708	Scrn1
ENSMUSG00000037071	657.948	-1.07422	0.434259	-2.47368	0.013373	0.0438594	Scd1
ENSMUSG00000050296	162.992	-1.07256	0.212807	-5.04005	4.65e-07	4.84e-06	Abca12
ENSMUSG00000039384	159.741	-1.06406	0.16396	-6.48975	8.6e-11	1.59e-09	Dusp10
ENSMUSG00000063919	465.297	-1.06033	0.262273	-4.04284	5.28e-05	0.00036011	Srrm4
ENSMUSG00000037736	6462.81	-1.06023	0.0799474	-13.2616	3.87e-40	5.72e-38	Limch1
ENSMUSG00000053175	66.1061	-1.05984	0.279012	-3.79853	0.000145558	0.000884231	Bcl3
ENSMUSG00000040061	68.215	-1.05725	0.313715	-3.3701	0.000751421	0.00372738	Plcb2
ENSMUSG00000020961	160.121	-1.05624	0.262424	-4.02493	5.7e-05	0.000385608	Ston2
ENSMUSG00000024044	341.966	-1.05478	0.182693	-5.77349	7.76e-09	1.08e-07	Epb41l3
ENSMUSG00000050211	217.099	-1.04904	0.213497	-4.91361	8.94e-07	8.85e-06	Pla2g4e
ENSMUSG00000028464	401.852	-1.04833	0.296291	-3.53817	0.000402914	0.00216694	Tpm2
ENSMUSG00000015957	112.102	-1.04777	0.216698	-4.83514	1.33e-06	1.28e-05	Wnt11
ENSMUSG00000060600	31719.7	-1.04745	0.104885	-9.98674	1.74e-23	9.82e-22	Eno3
ENSMUSG00000040147	1555.85	-1.04591	0.114749	-9.11477	7.88e-20	3.51e-18	Maob
ENSMUSG00000033578	170.131	-1.0387	0.252565	-4.1126	3.91e-05	0.000275462	Tmem35a
ENSMUSG00000034959	50.645	-1.03714	0.383893	-2.70162	0.00690018	0.0249366	5031414D18
ENSMUSG00000101939	1013.32	-1.03712	0.236129	-4.3922	1.12e-05	8.92e-05	28438
ENSMUSG00000026062	124.635	-1.03586	0.248023	-4.17646	2.96e-05	0.000214313	Slc9a2
ENSMUSG00000022425	413.867	-1.03328	0.152025	-6.79676	1.07e-11	2.18e-10	Enpp2
ENSMUSG00000029603	54.3496	-1.02495	0.305396	-3.35614	0.000790377	0.00389384	Dtx1
ENSMUSG00000006931	671.342	-1.02314	0.104577	-9.78366	1.32e-22	6.94e-21	P3h4
ENSMUSG00000085704	76.1904	-1.02287	0.23548	-4.34374	1.4e-05	0.000109057	4921531C22
ENSMUSG00000026235	1565.24	-1.021	0.120388	-8.4809	2.23e-17	8.07e-16	Epha4
ENSMUSG00000020363	378.685	-1.01867	0.27846	-3.65821	0.000253984	0.00144548	Gfpt2
ENSMUSG00000027335	62.3494	-1.01644	0.318149	-3.19485	0.00139901	0.00643819	Adra1d
ENSMUSG00000030306	3693.87	-1.01428	0.113295	-8.95255	3.47e-19	1.47e-17	Tmtc1
ENSMUSG00000036560	51.0635	-1.01062	0.345898	-2.92174	0.00348084	0.0141615	Lgi4
ENSMUSG00000057337	102.216	-1.00968	0.412052	-2.45037	0.014271	0.0462783	Chst3
ENSMUSG00000024743	1009.66	-1.00606	0.167545	-6.00471	1.92e-09	2.93e-08	Syt7
ENSMUSG00000109904	104.522	-1.00465	0.269577	-3.72678	0.00019394	0.00114596	RP23-462D5.5
ENSMUSG00000038248	511.426	-1.00211	0.118645	-8.44628	3.01e-17	1.08e-15	Sobp
ENSMUSG00000107994	114.169	-1.00002	0.173897	-5.75065	8.89e-09	1.23e-07	D830050J10
ENSMUSG00000020150	65.4275	-0.999319	0.262791	-3.80271	0.000143121	0.000871565	Gamt
ENSMUSG00000038349	152.991	-0.998348	0.149817	-6.66376	2.67e-11	5.24e-10	Plcl1
ENSMUSG00000035105	2080.76	-0.996365	0.386953	-2.5749	0.010027	0.0345006	Egln3
ENSMUSG00000037490	247.791	-0.995687	0.210742	-4.72466	2.3e-06	2.1e-05	Slc2a12
ENSMUSG00000049001	206.7	-0.994405	0.290505	-3.42302	0.000619306	0.00315944	Ndnf
ENSMUSG00000027332	12127.8	-0.9908	0.0830428	-11.9312	8.14e-33	8.7e-31	Ivd
ENSMUSG00000032193	166.081	-0.988773	0.189592	-5.21527	1.84e-07	2.02e-06	Ldlr
ENSMUSG00000028600	311.666	-0.98757	0.255093	-3.87141	0.000108208	0.000680757	Podn
ENSMUSG00000020439	3301.42	-0.98518	0.0870888	-11.3124	1.14e-29	1e-27	Smtn
ENSMUSG00000028434	96.0089	-0.983812	0.217805	-4.51694	6.27e-06	5.27e-05	Epb41l4b
ENSMUSG00000027858	309.895	-0.98341	0.185653	-5.29705	1.18e-07	1.34e-06	Tspan2
ENSMUSG00000029177	927.494	-0.977972	0.0838119	-11.6687	1.84e-31	1.78e-29	Cenpa
ENSMUSG00000061414	91.6279	-0.974748	0.228595	-4.26409	2.01e-05	0.000150576	Cracr2a
ENSMUSG00000006369	2081.5	-0.974218	0.171366	-5.68503	1.31e-08	1.76e-07	Fbln1
ENSMUSG00000002032	320.25	-0.972435	0.132455	-7.34161	2.11e-13	5.28e-12	Tmem25
ENSMUSG00000045667	268.765	-0.968842	0.173671	-5.57861	2.42e-08	3.12e-07	Smtnl2
ENSMUSG00000039883	86.8233	-0.968626	0.347496	-2.78745	0.00531253	0.0200733	Lrrc17
ENSMUSG00000026211	2390.48	-0.968191	0.0863292	-11.2151	3.44e-29	2.86e-27	Obsl1
ENSMUSG00000022032	901.437	-0.967595	0.11972	-8.08217	6.36e-16	2.07e-14	Scara5
ENSMUSG00000040860	224.389	-0.966793	0.168092	-5.75158	8.84e-09	1.22e-07	Crocc
ENSMUSG00000092035	56.04	-0.966637	0.377743	-2.55898	0.0104981	0.0358575	Peg10
ENSMUSG00000025964	99.4136	-0.96507	0.264862	-3.64368	0.00026877	0.00151716	Adam23
ENSMUSG00000056665	230.43	-0.96284	0.124788	-7.7158	1.2e-14	3.44e-13	Them6
ENSMUSG00000054206	126.111	-0.962706	0.191831	-5.01851	5.21e-07	5.37e-06	Gzmm
ENSMUSG00000040669	337.366	-0.959903	0.1516	-6.33179	2.42e-10	4.23e-09	Phc1
ENSMUSG00000030098	687.865	-0.958762	0.21705	-4.41724	1e-05	8.07e-05	Grip2
ENSMUSG00000109841	72.2417	-0.958731	0.208426	-4.59987	4.23e-06	3.67e-05	RP23-299N4.1
ENSMUSG00000003153	195.425	-0.957227	0.296725	-3.22598	0.00125544	0.0058487	Slc2a3
ENSMUSG00000032313	96.2521	-0.956589	0.202338	-4.72767	2.27e-06	2.07e-05	Tmem266
ENSMUSG00000074476	76.0801	-0.956339	0.251853	-3.79721	0.000146332	0.000887684	Spc24
ENSMUSG00000021185	1511.79	-0.953089	0.0880297	-10.8269	2.57e-27	1.87e-25	9030617O03
ENSMUSG00000022216	1877.52	-0.948803	0.0743446	-12.7622	2.66e-37	3.47e-35	Psme1
ENSMUSG00000060882	707.078	-0.946109	0.172652	-5.47985	4.26e-08	5.19e-07	Kcnd2
ENSMUSG00000028445	183.719	-0.945456	0.226753	-4.16954	3.05e-05	0.000220555	Enho
ENSMUSG00000049303	52.4563	-0.944386	0.270799	-3.48741	0.000487727	0.00256023	Syt12
ENSMUSG00000035189	217.195	-0.939789	0.160552	-5.8535	4.81e-09	6.94e-08	Ano4
ENSMUSG00000031712	933.781	-0.938765	0.109755	-8.55331	1.2e-17	4.41e-16	Il15
ENSMUSG00000001270	686.875	-0.93826	0.195556	-4.7979	1.6e-06	1.51e-05	Ckb
ENSMUSG00000037999	527.326	-0.936507	0.138827	-6.74583	1.52e-11	3.08e-10	Arap2
ENSMUSG00000050931	56.7548	-0.935734	0.336359	-2.78195	0.00540333	0.0203339	Ss2
ENSMUSG00000070427	210.245	-0.934778	0.160455	-5.8258	5.68e-09	8.1e-08	Il18bp
ENSMUSG00000057967	67.1467	-0.934427	0.231862	-4.03009	5.58e-05	0.000378	Fgf18
ENSMUSG00000014164	216.475	-0.930768	0.150774	-6.17328	6.69e-10	1.1e-08	Klhl3
ENSMUSG00000031070	75.0562	-0.928032	0.21459	-4.32467	1.53e-05	0.000117819	Mrgprf
ENSMUSG00000056481	289.151	-0.927058	0.248934	-3.7241	0.00019601	0.00115661	Cd248
ENSMUSG00000085069	229.329	-0.925863	0.144968	-6.38667	1.7e-10	3.02e-09	13111
ENSMUSG00000021567	58.2076	-0.925644	0.3695	-2.50512	0.0122408	0.04078	Nkd2
ENSMUSG00000038552	105.071	-0.921669	0.240711	-3.82895	0.000128693	0.000793478	Fndc4
ENSMUSG00000045005	130.755	-0.919504	0.23406	-3.92849	8.55e-05	0.000554079	Fzd5
ENSMUSG00000029864	1679.96	-0.919365	0.0791663	-11.6131	3.54e-31	3.34e-29	Gstk1
ENSMUSG00000071656	141.946	-0.918645	0.248424	-3.69789	0.000217396	0.00126088	Lrrn4cl
ENSMUSG00000040118	6691.89	-0.916051	0.0897971	-10.2013	1.96e-24	1.15e-22	Cacna2d1
ENSMUSG00000050675	86.2127	-0.914796	0.301659	-3.03255	0.00242495	0.010396	Gp1ba
ENSMUSG00000084929	155.61	-0.914397	0.237104	-3.85652	0.00011501	0.000719065	Foxo6os
ENSMUSG00000030793	113.689	-0.914112	0.244586	-3.73738	0.000185945	0.00110324	Pycard
ENSMUSG00000022574	303.081	-0.913541	0.16359	-5.58433	2.35e-08	3.03e-07	Naprt
ENSMUSG00000041930	53.2537	-0.912907	0.313021	-2.91644	0.0035405	0.0143671	Fam222a
ENSMUSG00000049313	551.271	-0.911351	0.168526	-5.40779	6.38e-08	7.57e-07	Sorl1
ENSMUSG00000055782	202.512	-0.907278	0.153229	-5.92104	3.2e-09	4.72e-08	Abcd2
ENSMUSG00000029650	245.67	-0.905547	0.158865	-5.70011	1.2e-08	1.62e-07	Slc46a3
ENSMUSG00000031790	2724.98	-0.902333	0.0869404	-10.3788	3.1e-25	1.95e-23	Mmp15
ENSMUSG00000045613	3691.3	-0.901656	0.096373	-9.35589	8.29e-21	3.94e-19	Chrm2
ENSMUSG00000021130	177.205	-0.900544	0.190168	-4.73551	2.19e-06	2e-05	Galnt16
ENSMUSG00000078350	107.754	-0.897859	0.224133	-4.00592	6.18e-05	0.000415051	Smim1
ENSMUSG00000033453	254.196	-0.897722	0.17749	-5.05788	4.24e-07	4.44e-06	Adamts15
ENSMUSG00000087543	164.607	-0.895616	0.174252	-5.13977	2.75e-07	2.95e-06	16576
ENSMUSG00000097277	548.899	-0.892857	0.110259	-8.09781	5.6e-16	1.83e-14	2900076A07
ENSMUSG00000032177	1854.28	-0.891712	0.101278	-8.80459	1.31e-18	5.27e-17	Pde4a
ENSMUSG00000025776	59.4495	-0.891514	0.326647	-2.72929	0.00634715	0.0233525	Crispld1
ENSMUSG00000044365	91.2603	-0.889326	0.225315	-3.94704	7.91e-05	0.000518516	Cxxc4
ENSMUSG00000002257	59.3005	-0.889315	0.27909	-3.18648	0.00144013	0.00659898	Def6
ENSMUSG00000046618	243.987	-0.889066	0.365467	-2.43268	0.0149875	0.0482224	Olfml2a
ENSMUSG00000028480	141.337	-0.887446	0.305078	-2.90892	0.0036268	0.014652	Glipr2
ENSMUSG00000032578	1092.32	-0.886956	0.164814	-5.38154	7.38e-08	8.68e-07	Cish
ENSMUSG00000029499	1100.25	-0.883184	0.10988	-8.03768	9.16e-16	2.93e-14	Pxmp2
ENSMUSG00000031519	625.708	-0.881223	0.182859	-4.81914	1.44e-06	1.37e-05	Asb5
ENSMUSG00000044162	51.0188	-0.877721	0.300073	-2.92503	0.00344428	0.0140391	Tnip3
ENSMUSG00000047414	213.327	-0.877045	0.251415	-3.48843	0.000485859	0.00255198	Flrt2
ENSMUSG00000071342	552.983	-0.876502	0.109498	-8.00471	1.2e-15	3.78e-14	Lsmem1
ENSMUSG00000032875	2071.09	-0.874711	0.079678	-10.9781	4.87e-28	3.73e-26	Arhgef17
ENSMUSG00000046818	54.7487	-0.873907	0.246138	-3.55048	0.000384533	0.00208297	Ddit4l
ENSMUSG00000040350	822.381	-0.873736	0.141239	-6.18623	6.16e-10	1.02e-08	Trim7
ENSMUSG00000027765	613.675	-0.873653	0.138788	-6.29486	3.08e-10	5.28e-09	P2ry1
ENSMUSG00000109695	72.4869	-0.873517	0.233036	-3.74843	0.000177947	0.00106161	RP23-389K5.5
ENSMUSG00000034574	2616.63	-0.871198	0.126026	-6.91287	4.75e-12	1.01e-10	Daam1
ENSMUSG00000028108	846.49	-0.871174	0.205757	-4.234	2.3e-05	0.00016958	Ecm1
ENSMUSG00000025978	170.216	-0.87003	0.197819	-4.3981	1.09e-05	8.71e-05	Rftn2
ENSMUSG00000000567	68.6146	-0.866141	0.343027	-2.525	0.01157	0.0388894	Sox9
ENSMUSG00000038201	127.291	-0.864259	0.196222	-4.4045	1.06e-05	8.47e-05	Kcna7
ENSMUSG00000053279	887.019	-0.86394	0.239644	-3.6051	0.000312033	0.00173089	Aldh1a1
ENSMUSG00000026399	365.14	-0.862791	0.241374	-3.5745	0.000350902	0.00192003	Cd55
ENSMUSG00000075028	164.163	-0.86125	0.168867	-5.10017	3.39e-07	3.6e-06	Prdm11
ENSMUSG00000109697	53.2323	-0.859555	0.235199	-3.65459	0.000257594	0.00146265	RP24-459A4.8
ENSMUSG00000020473	520.79	-0.858526	0.169869	-5.05405	4.33e-07	4.51e-06	Aebp1
ENSMUSG00000073608	155.7	-0.858023	0.174044	-4.92993	8.23e-07	8.21e-06	6086
ENSMUSG00000039062	286.821	-0.857199	0.186948	-4.58523	4.53e-06	3.91e-05	Anpep
ENSMUSG00000060206	214.607	-0.856701	0.195755	-4.3764	1.21e-05	9.53e-05	Zfp462
ENSMUSG00000021994	319.254	-0.853848	0.134052	-6.36951	1.9e-10	3.36e-09	Wnt5a
ENSMUSG00000031328	4370.13	-0.85302	0.140976	-6.05081	1.44e-09	2.25e-08	Flna
ENSMUSG00000025092	1186.76	-0.851945	0.110063	-7.74052	9.9e-15	2.88e-13	Hspa12a
ENSMUSG00000043719	354.643	-0.851506	0.185607	-4.58769	4.48e-06	3.87e-05	Col6a6
ENSMUSG00000062257	144.576	-0.851057	0.302315	-2.81513	0.00487572	0.0187437	Opcml
ENSMUSG00000024486	386.533	-0.850106	0.178207	-4.77034	1.84e-06	1.72e-05	Hbegf
ENSMUSG00000036098	110.138	-0.850038	0.222251	-3.82468	0.000130942	0.000804763	Myrf
ENSMUSG00000023249	1053.43	-0.849989	0.111862	-7.59856	2.99e-14	8.16e-13	Parp3
ENSMUSG00000037826	3159.28	-0.848933	0.0986771	-8.60314	7.76e-18	2.91e-16	Ppm1k
ENSMUSG00000057751	153.11	-0.846169	0.287411	-2.94411	0.00323885	0.0132945	Megf6
ENSMUSG00000026574	2540.68	-0.844122	0.312512	-2.70109	0.00691128	0.0249663	Dpt
ENSMUSG00000032523	2410.93	-0.843517	0.0705216	-11.9611	5.68e-33	6.18e-31	Hhatl
ENSMUSG00000063564	91.6057	-0.840546	0.333096	-2.52344	0.0116214	0.0390169	Col23a1
ENSMUSG00000025790	2646.03	-0.840211	0.128425	-6.54245	6.05e-11	1.14e-09	Slco3a1
ENSMUSG00000041012	203.985	-0.840121	0.179621	-4.67719	2.91e-06	2.61e-05	Cmtm8
ENSMUSG00000020309	329.052	-0.839863	0.160526	-5.23193	1.68e-07	1.86e-06	Chac2
ENSMUSG00000104453	1639.91	-0.839526	0.081431	-10.3097	6.37e-25	3.9e-23	37829
ENSMUSG00000085022	155.058	-0.838976	0.188431	-4.45244	8.49e-06	6.95e-05	5860
ENSMUSG00000025241	15867.2	-0.835408	0.0976268	-8.55715	1.16e-17	4.29e-16	Fyco1
ENSMUSG00000047146	217.616	-0.83365	0.140341	-5.94019	2.85e-09	4.24e-08	Tet1
ENSMUSG00000032038	552.547	-0.832202	0.108964	-7.6374	2.22e-14	6.14e-13	St3gal4
ENSMUSG00000039137	762.058	-0.832095	0.179626	-4.63238	3.61e-06	3.18e-05	Whrn
ENSMUSG00000003469	482.193	-0.831944	0.129638	-6.41746	1.39e-10	2.49e-09	Phyhip
ENSMUSG00000019487	2110.27	-0.831859	0.10515	-7.91117	2.55e-15	7.77e-14	Trip10
ENSMUSG00000059974	67.486	-0.830889	0.313163	-2.65322	0.0079729	0.0283574	Ntm
ENSMUSG00000047180	185.828	-0.828361	0.338022	-2.45061	0.0142613	0.0462556	Neurl3
ENSMUSG00000013236	1610.64	-0.826292	0.103409	-7.9905	1.34e-15	4.21e-14	Ptprs
ENSMUSG00000058070	1958.91	-0.826274	0.0695611	-11.8784	1.53e-32	1.58e-30	Eml1
ENSMUSG00000036782	606.327	-0.826242	0.119514	-6.91333	4.73e-12	1.01e-10	Klhl13
ENSMUSG00000026012	152.931	-0.826048	0.236865	-3.48742	0.000487702	0.00256023	Cd28
ENSMUSG00000025504	53.9571	-0.825073	0.259276	-3.18222	0.00146151	0.00668101	Eps8l2
ENSMUSG00000030077	185.206	-0.822373	0.291365	-2.82248	0.00476532	0.0183519	Chl1
ENSMUSG00000024247	619.288	-0.819153	0.109505	-7.48051	7.4e-14	1.95e-12	Pkdcc
ENSMUSG00000068747	1134.82	-0.818561	0.189956	-4.30921	1.64e-05	0.000125577	Sort1
ENSMUSG00000031673	239.954	-0.817488	0.296214	-2.75979	0.00578389	0.021583	Cdh11
ENSMUSG00000022010	6418.02	-0.815826	0.118001	-6.91371	4.72e-12	1.01e-10	Tsc22d1
ENSMUSG00000048406	91.712	-0.815605	0.198003	-4.11916	3.8e-05	0.000268726	B330016D10
ENSMUSG00000044345	782.242	-0.815425	0.128595	-6.34103	2.28e-10	4e-09	Marveld1
ENSMUSG00000054978	79.4042	-0.813729	0.273672	-2.97338	0.00294542	0.0122569	Kbtbd13
ENSMUSG00000108802	54.5519	-0.812059	0.281109	-2.88877	0.00386756	0.0154337	44769
ENSMUSG00000048458	668.315	-0.811687	0.20659	-3.92897	8.53e-05	0.000553188	Fam212b
ENSMUSG00000017969	397.203	-0.810139	0.277527	-2.91913	0.00351008	0.0142704	Ptgis
ENSMUSG00000031596	160.136	-0.809055	0.318644	-2.53906	0.0111152	0.0376165	Slc7a2
ENSMUSG00000030465	1348.18	-0.807026	0.139139	-5.80013	6.63e-09	9.35e-08	Psd3
ENSMUSG00000101856	65.2071	-0.806951	0.234291	-3.44422	0.000572707	0.00295171	1700096K18
ENSMUSG00000050315	3542.12	-0.805364	0.0762489	-10.5623	4.46e-26	2.99e-24	Synpo2
ENSMUSG00000061353	4663.48	-0.805228	0.10053	-8.00985	1.15e-15	3.64e-14	Cxcl12
ENSMUSG00000027499	7245.02	-0.804317	0.0886601	-9.07192	1.17e-19	5.08e-18	Pkia
ENSMUSG00000097184	230.345	-0.803641	0.178269	-4.50803	6.54e-06	5.46e-05	4632428C04
ENSMUSG00000020774	68.7256	-0.802082	0.219825	-3.64873	0.000263536	0.00149196	Aspa
ENSMUSG00000042073	174.91	-0.798669	0.147007	-5.43286	5.55e-08	6.64e-07	Abhd14b
ENSMUSG00000032766	1116.65	-0.798132	0.208562	-3.82683	0.000129804	0.00079919	Gng11
ENSMUSG00000055737	4295.21	-0.797267	0.0867531	-9.19007	3.93e-20	1.78e-18	Ghr
ENSMUSG00000091243	226.426	-0.796325	0.278325	-2.86114	0.00422123	0.0165925	Vgll3
ENSMUSG00000023259	391.202	-0.795877	0.128308	-6.20285	5.55e-10	9.21e-09	Slc26a6
ENSMUSG00000072294	390.014	-0.795631	0.119359	-6.66588	2.63e-11	5.17e-10	Klf12
ENSMUSG00000106795	179.747	-0.794111	0.165791	-4.78985	1.67e-06	1.57e-05	43050
ENSMUSG00000072852	56.29	-0.7939	0.285979	-2.77608	0.00550191	0.020651	2310040G07
ENSMUSG00000039063	586.735	-0.792334	0.106718	-7.42456	1.13e-13	2.91e-12	Echdc3
ENSMUSG00000053113	101.129	-0.791041	0.21314	-3.71137	0.000206143	0.0012049	Socs3
ENSMUSG00000095332	311.472	-0.790829	0.141287	-5.59733	2.18e-08	2.83e-07	9821
ENSMUSG00000085133	94.3001	-0.789103	0.204001	-3.86814	0.00010967	0.0006882	B930095G15
ENSMUSG00000031647	515.114	-0.785319	0.14961	-5.24909	1.53e-07	1.71e-06	Mfap3l
ENSMUSG00000025893	342.586	-0.783405	0.128193	-6.11113	9.89e-10	1.58e-08	Kbtbd3
ENSMUSG00000047216	171.853	-0.782148	0.190417	-4.10755	4e-05	0.000280992	Cdh19
ENSMUSG00000038058	755.588	-0.780556	0.0847513	-9.20996	3.26e-20	1.49e-18	Nod1
ENSMUSG00000057969	821.081	-0.780416	0.162691	-4.79691	1.61e-06	1.52e-05	Sema3b
ENSMUSG00000053214	542.602	-0.77449	0.119207	-6.49702	8.19e-11	1.52e-09	9899
ENSMUSG00000019838	664.429	-0.770574	0.122474	-6.29175	3.14e-10	5.37e-09	Slc16a10
ENSMUSG00000028943	86.4305	-0.76961	0.228723	-3.36481	0.000765964	0.00378866	Espn
ENSMUSG00000021822	143.061	-0.769135	0.16286	-4.72267	2.33e-06	2.12e-05	Plau
ENSMUSG00000021280	64.9181	-0.769061	0.280257	-2.74413	0.00606723	0.0224948	Exoc3l4
ENSMUSG00000074218	15287.3	-0.768732	0.0964268	-7.97218	1.56e-15	4.84e-14	Cox7a1
ENSMUSG00000005465	94.8461	-0.767761	0.224783	-3.41556	0.000636499	0.00323806	Il27ra
ENSMUSG00000068220	3202.36	-0.767655	0.085506	-8.97779	2.76e-19	1.17e-17	Lgals1
ENSMUSG00000045672	140.486	-0.767101	0.273757	-2.80212	0.00507674	0.0193446	Col27a1
ENSMUSG00000057133	1787.37	-0.766535	0.0745899	-10.2767	8.98e-25	5.41e-23	Chd6
ENSMUSG00000037949	915.578	-0.765262	0.115098	-6.6488	2.95e-11	5.75e-10	Ano10
ENSMUSG00000103409	590.997	-0.765235	0.147054	-5.20376	1.95e-07	2.14e-06	Lsmem2
ENSMUSG00000021456	654.382	-0.764085	0.120887	-6.32065	2.6e-10	4.52e-09	Fbp2
ENSMUSG00000044749	401.796	-0.761763	0.265401	-2.87024	0.00410164	0.0162108	Abca6
ENSMUSG00000016758	139.988	-0.761228	0.194712	-3.90951	9.25e-05	0.000594264	Bik
ENSMUSG00000046070	92.016	-0.761174	0.299711	-2.53969	0.011095	0.0375627	Igfals
ENSMUSG00000028121	144.924	-0.760747	0.174885	-4.34998	1.36e-05	0.000106382	Bcar3
ENSMUSG00000074652	2291.07	-0.760718	0.207357	-3.66864	0.000243847	0.00139513	Myh7b
ENSMUSG00000002346	2088.89	-0.760571	0.114622	-6.63548	3.23e-11	6.26e-10	Slc25a42
ENSMUSG00000022836	732.311	-0.760388	0.0984689	-7.72212	1.14e-14	3.3e-13	Mylk
ENSMUSG00000021799	55.323	-0.760358	0.257538	-2.95241	0.00315306	0.012999	Opn4
ENSMUSG00000022853	495.626	-0.759571	0.192681	-3.94211	8.08e-05	0.000527681	Ehhadh
ENSMUSG00000046814	79.6532	-0.758065	0.261226	-2.90195	0.00370846	0.0149157	Gchfr
ENSMUSG00000020935	863.188	-0.75678	0.0838152	-9.02915	1.73e-19	7.47e-18	Dcakd
ENSMUSG00000023094	1523.14	-0.755259	0.0913389	-8.26876	1.35e-16	4.61e-15	Msrb2
ENSMUSG00000090942	279.377	-0.75513	0.252885	-2.98606	0.00282598	0.0118338	F830016B08
ENSMUSG00000025083	102.946	-0.754018	0.231865	-3.25196	0.00114611	0.00539015	Afap1l2
ENSMUSG00000048706	68.6477	-0.753439	0.289258	-2.60473	0.00919465	0.0320378	Lurap1l
ENSMUSG00000060798	1080.87	-0.753384	0.109421	-6.88516	5.77e-12	1.22e-10	Intu
ENSMUSG00000087221	164.732	-0.752898	0.168904	-4.45755	8.29e-06	6.8e-05	BC037032
ENSMUSG00000036599	135.519	-0.752046	0.19508	-3.85507	0.000115697	0.000722357	Chst12
ENSMUSG00000031099	70.0425	-0.751931	0.28158	-2.6704	0.00757618	0.0270855	Smarca1
ENSMUSG00000035314	552.471	-0.751409	0.0939493	-7.99803	1.26e-15	3.97e-14	Gdpd5
ENSMUSG00000085591	104.804	-0.748935	0.294704	-2.54131	0.0110439	0.0374263	13479
ENSMUSG00000017009	441.896	-0.748899	0.175019	-4.27895	1.88e-05	0.000142164	Sdc4
ENSMUSG00000001864	51.7224	-0.747913	0.296968	-2.5185	0.0117857	0.0394918	Aif1l
ENSMUSG00000028631	155.45	-0.747747	0.207792	-3.59854	0.000320013	0.00177061	Kcnq4
ENSMUSG00000008540	1096.96	-0.746814	0.176785	-4.22441	2.4e-05	0.000176281	Mgst1
ENSMUSG00000041762	545.179	-0.746582	0.0949366	-7.864	3.72e-15	1.12e-13	Gpr155
ENSMUSG00000024617	1761.26	-0.745434	0.11877	-6.2763	3.47e-10	5.89e-09	Camk2a
ENSMUSG00000001025	717.38	-0.744937	0.218565	-3.4083	0.000653687	0.00331381	S100a6
ENSMUSG00000024007	549.315	-0.743537	0.116469	-6.38401	1.73e-10	3.07e-09	Ppil1
ENSMUSG00000043017	152.909	-0.743042	0.150892	-4.92433	8.46e-07	8.41e-06	Ptgir
ENSMUSG00000020312	94.6372	-0.74298	0.272948	-2.72206	0.00648765	0.0237684	Shc2
ENSMUSG00000078486	9935.72	-0.742761	0.0913331	-8.13244	4.21e-16	1.39e-14	Perm1
ENSMUSG00000040740	5159.55	-0.74204	0.106647	-6.95791	3.45e-12	7.54e-11	Slc25a34
ENSMUSG00000054057	154.132	-0.741806	0.16447	-4.51028	6.47e-06	5.42e-05	A930004D18
ENSMUSG00000036062	239.01	-0.74129	0.204313	-3.62821	0.00028539	0.0015995	Phf24
ENSMUSG00000016194	358.452	-0.740791	0.17018	-4.35299	1.34e-05	0.000105073	Hsd11b1
ENSMUSG00000074649	395.477	-0.740484	0.138287	-5.35469	8.57e-08	9.95e-07	BC029722
ENSMUSG00000068686	55.9456	-0.739852	0.251001	-2.94761	0.00320241	0.0131732	Cd59b
ENSMUSG00000039652	2489.58	-0.739306	0.10266	-7.20148	5.96e-13	1.41e-11	Cpeb3
ENSMUSG00000057176	126.183	-0.73868	0.202678	-3.6446	0.00026781	0.00151273	Ccdc189
ENSMUSG00000030110	210.927	-0.73827	0.138016	-5.34918	8.84e-08	1.02e-06	Ret
ENSMUSG00000055653	192.245	-0.737031	0.292975	-2.51568	0.0118803	0.0397346	Gpc3
ENSMUSG00000053436	2220.28	-0.73629	0.0992828	-7.41608	1.21e-13	3.07e-12	Mapk14
ENSMUSG00000004151	234.838	-0.736212	0.239713	-3.07122	0.00213184	0.00927371	Etv1
ENSMUSG00000061533	246.424	-0.735758	0.172969	-4.25369	2.1e-05	0.000156592	Cep128
ENSMUSG00000025488	9162.54	-0.735466	0.100546	-7.31472	2.58e-13	6.36e-12	Cox8b
ENSMUSG00000050014	141.01	-0.735121	0.182565	-4.02662	5.66e-05	0.000383143	Apol10b
ENSMUSG00000023571	178.624	-0.73479	0.18781	-3.91241	9.14e-05	0.000587922	Fam132a
ENSMUSG00000033502	105.206	-0.734567	0.208617	-3.52113	0.00042972	0.00229542	Cdc14a
ENSMUSG00000086938	378.739	-0.733979	0.189252	-3.87831	0.000105185	0.000664152	4930481A15
ENSMUSG00000030889	246.608	-0.733564	0.254281	-2.88486	0.00391593	0.0155979	Vwa3a
ENSMUSG00000054793	434.791	-0.732864	0.227842	-3.21655	0.00129742	0.0060119	Cadm4
ENSMUSG00000029685	1981.26	-0.732558	0.0947926	-7.728	1.09e-14	3.16e-13	Asb15
ENSMUSG00000061731	823.684	-0.731445	0.0969844	-7.54188	4.63e-14	1.25e-12	Ext1
ENSMUSG00000038217	84.8186	-0.731209	0.208798	-3.50199	0.000461804	0.00244417	Tlcd2
ENSMUSG00000026096	1222.21	-0.73095	0.097211	-7.51921	5.51e-14	1.47e-12	Osgepl1
ENSMUSG00000027381	418.167	-0.73088	0.129757	-5.63267	1.77e-08	2.33e-07	Bcl2l11
ENSMUSG00000026249	743.508	-0.730227	0.13985	-5.2215	1.77e-07	1.96e-06	Serpine2
ENSMUSG00000025766	617.025	-0.728915	0.0881319	-8.27073	1.33e-16	4.55e-15	D3Ertd751e
ENSMUSG00000033044	2767.18	-0.728867	0.0944258	-7.71894	1.17e-14	3.37e-13	Dhrs7c
ENSMUSG00000025355	76.9876	-0.728148	0.249765	-2.91533	0.00355307	0.0144147	Mmp19
ENSMUSG00000052726	128.482	-0.728099	0.233442	-3.11897	0.00181482	0.00807846	Kcnt2
ENSMUSG00000105881	58.7501	-0.727254	0.295398	-2.46194	0.0138187	0.0450819	4932422M17
ENSMUSG00000039089	220.698	-0.727143	0.14902	-4.8795	1.06e-06	1.04e-05	L3mbtl3
ENSMUSG00000017466	3131.42	-0.726832	0.17625	-4.12387	3.73e-05	0.000263819	Timp2
ENSMUSG00000004891	1321.85	-0.726144	0.126741	-5.72937	1.01e-08	1.37e-07	Nes
ENSMUSG00000034245	433.529	-0.726003	0.102634	-7.07372	1.51e-12	3.43e-11	Hdac11
ENSMUSG00000029810	630.733	-0.72572	0.16967	-4.27724	1.89e-05	0.000143073	Tmem176b
ENSMUSG00000062563	101.843	-0.725418	0.285856	-2.53771	0.0111581	0.0377395	Cys1
ENSMUSG00000037818	1665	-0.722839	0.107932	-6.69715	2.13e-11	4.21e-10	Abhd18
ENSMUSG00000030172	1179.03	-0.722542	0.123867	-5.83319	5.44e-09	7.77e-08	Erc1
ENSMUSG00000046387	107.632	-0.722239	0.232852	-3.10171	0.00192405	0.00849045	Pcdhb17
ENSMUSG00000033377	1460.39	-0.721654	0.137723	-5.2399	1.61e-07	1.79e-06	Palmd
ENSMUSG00000024084	139.726	-0.72046	0.283459	-2.54168	0.0110322	0.0374015	Qpct
ENSMUSG00000029122	217.909	-0.720386	0.199129	-3.61768	0.000297251	0.00165739	Evc
ENSMUSG00000071984	499.271	-0.719936	0.206196	-3.49151	0.000480291	0.00252503	Fndc1
ENSMUSG00000054072	1156.25	-0.719337	0.187771	-3.83093	0.00012766	0.00078823	Iigp1
ENSMUSG00000007097	24968.1	-0.718477	0.0871526	-8.2439	1.67e-16	5.65e-15	Atp1a2
ENSMUSG00000021340	80.8651	-0.718065	0.203421	-3.52995	0.000415638	0.00222914	Gpld1
ENSMUSG00000041836	194.709	-0.717566	0.188035	-3.81613	0.000135562	0.000829331	Ptpre
ENSMUSG00000046949	1046.96	-0.717477	0.105589	-6.79501	1.08e-11	2.2e-10	Nqo2
ENSMUSG00000031958	1359.52	-0.717238	0.12158	-5.89933	3.65e-09	5.34e-08	Ldhd
ENSMUSG00000022594	8783.22	-0.715107	0.10329	-6.92332	4.41e-12	9.47e-11	Lynx1
ENSMUSG00000036880	23494.1	-0.714316	0.0856436	-8.34057	7.39e-17	2.56e-15	Acaa2
ENSMUSG00000032020	102.063	-0.713757	0.275602	-2.58981	0.00960285	0.0332859	Ubash3b
ENSMUSG00000085643	68.9667	-0.712034	0.25331	-2.81092	0.00493999	0.0189361	12519
ENSMUSG00000044447	607.631	-0.711734	0.134018	-5.31073	1.09e-07	1.25e-06	Dock5
ENSMUSG00000044734	84.2987	-0.710708	0.222728	-3.19092	0.00141821	0.0065123	Serpinb1a
ENSMUSG00000039899	1463.24	-0.710181	0.195975	-3.62384	0.000290264	0.00162366	Fgl2
ENSMUSG00000021265	174.143	-0.708792	0.173551	-4.08405	4.43e-05	0.000307987	Slc25a29
ENSMUSG00000024691	247.88	-0.706903	0.229398	-3.08155	0.00205923	0.00899976	Fam111a
ENSMUSG00000034842	6744.66	-0.70614	0.102079	-6.91757	4.59e-12	9.84e-11	Art3
ENSMUSG00000022442	1202.19	-0.705604	0.134013	-5.26517	1.4e-07	1.57e-06	Ttll1
ENSMUSG00000035000	161.703	-0.705578	0.289636	-2.43609	0.0148472	0.04786	Dpp4
ENSMUSG00000023367	276.711	-0.704373	0.189647	-3.71412	0.000203913	0.0011955	Tmem176a
ENSMUSG00000037348	552.101	-0.703623	0.110023	-6.39523	1.6e-10	2.86e-09	Paqr7
ENSMUSG00000002266	116.143	-0.703299	0.25565	-2.75102	0.00594094	0.0220833	Zim1
ENSMUSG00000001918	633.778	-0.703238	0.12682	-5.54516	2.94e-08	3.71e-07	Slc1a5
ENSMUSG00000018819	839.778	-0.702133	0.181	-3.87919	0.000104805	0.000662484	Lsp1
ENSMUSG00000097944	68.2803	-0.701773	0.213722	-3.28358	0.00102497	0.0048801	A130014A01
ENSMUSG00000046312	421.267	-0.701763	0.195098	-3.59697	0.000321942	0.00178071	AI464131
ENSMUSG00000061758	1224.11	-0.701564	0.0835176	-8.40019	4.46e-17	1.57e-15	Akr1b10
ENSMUSG00000000317	611.064	-0.700659	0.139295	-5.03004	4.9e-07	5.08e-06	Bcl6b
ENSMUSG00000026193	1324.62	-0.698653	0.218626	-3.19565	0.00139517	0.00642529	Fn1
ENSMUSG00000043587	144.621	-0.697558	0.210528	-3.31337	0.000921783	0.00445126	Pxylp1
ENSMUSG00000031910	64.3079	-0.697487	0.240153	-2.90435	0.00368022	0.0148262	Has3
ENSMUSG00000096929	263.208	-0.695519	0.221516	-3.13981	0.00169057	0.00761152	A330023F24
ENSMUSG00000054641	356.689	-0.695328	0.228044	-3.04909	0.00229537	0.00990671	Mmrn1
ENSMUSG00000050556	1975.23	-0.69522	0.0609868	-11.3995	4.2e-30	3.77e-28	Kcnb1
ENSMUSG00000085151	76.3646	-0.694872	0.254028	-2.73542	0.00623012	0.0229696	1110018N20
ENSMUSG00000041734	418.582	-0.69426	0.124646	-5.56984	2.55e-08	3.27e-07	Kirrel
ENSMUSG00000024985	204.694	-0.691904	0.168607	-4.10364	4.07e-05	0.000285089	Tcf7l2
ENSMUSG00000046876	737.057	-0.691888	0.113099	-6.11753	9.5e-10	1.52e-08	Atxn1
ENSMUSG00000031147	679.948	-0.691784	0.111057	-6.22907	4.69e-10	7.89e-09	Magix
ENSMUSG00000025887	227.967	-0.691499	0.218206	-3.16902	0.00152952	0.00696067	Casp12
ENSMUSG00000026879	38073.3	-0.691443	0.143163	-4.82978	1.37e-06	1.31e-05	Gsn
ENSMUSG00000030688	579.879	-0.690848	0.230921	-2.9917	0.00277426	0.0116482	Stard10
ENSMUSG00000044043	76.9491	-0.690286	0.280524	-2.4607	0.0138667	0.045179	Pcdhb14
ENSMUSG00000086350	166.954	-0.689847	0.143253	-4.81557	1.47e-06	1.4e-05	B230369F24
ENSMUSG00000020135	245.571	-0.689236	0.207966	-3.31417	0.000919143	0.0044401	Apc2
ENSMUSG00000031312	4678.49	-0.688913	0.106771	-6.45223	1.1e-10	1.99e-09	Itgb1bp2
ENSMUSG00000003809	1920.71	-0.688896	0.0915349	-7.52605	5.23e-14	1.4e-12	Gcdh
ENSMUSG00000042476	906.71	-0.688337	0.147887	-4.65447	3.25e-06	2.89e-05	Abcb4
ENSMUSG00000042644	352.031	-0.686498	0.112088	-6.12464	9.09e-10	1.47e-08	Itpr3
ENSMUSG00000046191	69.9197	-0.685965	0.230551	-2.97532	0.00292679	0.0121969	Pcdhb20
ENSMUSG00000032511	8419.64	-0.685326	0.148166	-4.6254	3.74e-06	3.28e-05	Scn5a
ENSMUSG00000020029	5850.13	-0.683099	0.0690942	-9.88648	4.77e-23	2.58e-21	Nudt4
ENSMUSG00000028378	67.2757	-0.682409	0.2685	-2.54157	0.0110357	0.0374061	Ptgr1
ENSMUSG00000033152	208.048	-0.681842	0.200513	-3.40049	0.00067266	0.00339904	Podxl2
ENSMUSG00000013584	125.353	-0.681685	0.234664	-2.90494	0.00367321	0.0148014	Aldh1a2
ENSMUSG00000068566	4502.51	-0.680875	0.0615396	-11.064	1.87e-28	1.47e-26	Myadm
ENSMUSG00000040841	286.68	-0.679412	0.123442	-5.50388	3.72e-08	4.6e-07	Six5
ENSMUSG00000038679	250.71	-0.678904	0.203532	-3.33562	0.000851105	0.00416575	Trps1
ENSMUSG00000070315	94.7013	-0.678154	0.228741	-2.96472	0.00302954	0.0125616	4930581F22
ENSMUSG00000033327	2908.53	-0.677911	0.105326	-6.4363	1.22e-10	2.21e-09	Tnxb
ENSMUSG00000039976	2974.81	-0.676679	0.113342	-5.97022	2.37e-09	3.56e-08	Tbc1d16
ENSMUSG00000022952	68.8787	-0.67546	0.24662	-2.73887	0.00616508	0.0227746	Runx1
ENSMUSG00000034639	71.8327	-0.675198	0.227688	-2.96545	0.00302238	0.012535	Setmar
ENSMUSG00000025792	293.987	-0.675027	0.162008	-4.16664	3.09e-05	0.000223105	Slc25a10
ENSMUSG00000045680	201.213	-0.674311	0.169062	-3.98855	6.65e-05	0.000443363	Tcf21
ENSMUSG00000001995	1897.9	-0.67431	0.0937432	-7.19316	6.33e-13	1.49e-11	Sipa1l2
ENSMUSG00000055865	96.1772	-0.673402	0.235774	-2.85613	0.00428842	0.0168108	Fam19a3
ENSMUSG00000033538	84.1096	-0.673382	0.224765	-2.99594	0.00273603	0.0115185	Casp4
ENSMUSG00000037138	136.535	-0.672836	0.272362	-2.47038	0.0134971	0.044191	Aff3
ENSMUSG00000051124	85.1839	-0.671851	0.275423	-2.43934	0.0147139	0.04751	Gimap9
ENSMUSG00000028289	198.708	-0.670804	0.174936	-3.83457	0.000125784	0.000778591	Epha7
ENSMUSG00000038583	39204.3	-0.670579	0.0767269	-8.73981	2.33e-18	9.14e-17	Pln
ENSMUSG00000087497	110.459	-0.669341	0.175565	-3.8125	0.000137569	0.000839828	2810001G20
ENSMUSG00000023411	139.505	-0.669178	0.243281	-2.75064	0.00594788	0.0221043	Nfatc4
ENSMUSG00000038663	8634.57	-0.66863	0.0846369	-7.89998	2.79e-15	8.45e-14	Fsd2
ENSMUSG00000032194	2785.09	-0.665369	0.0810896	-8.20536	2.3e-16	7.7e-15	Kank2
ENSMUSG00000027878	825.436	-0.664066	0.11851	-5.60346	2.1e-08	2.74e-07	Notch2
ENSMUSG00000020251	57.7231	-0.663617	0.25388	-2.6139	0.00895156	0.0312979	Glt8d2
ENSMUSG00000077928	181.533	-0.663367	0.17343	-3.82499	0.000130779	0.000804047	Mir208b
ENSMUSG00000039765	459.876	-0.663331	0.127627	-5.19743	2.02e-07	2.21e-06	Cc2d2a
ENSMUSG00000019929	15407.9	-0.661252	0.265414	-2.4914	0.0127242	0.0420993	Dcn
ENSMUSG00000040605	292.78	-0.661112	0.252124	-2.62217	0.00873709	0.0306595	Bace2
ENSMUSG00000038146	1043.46	-0.660989	0.110405	-5.98697	2.14e-09	3.25e-08	Notch3
ENSMUSG00000048279	2371.29	-0.66097	0.0836722	-7.89951	2.8e-15	8.47e-14	Sacs
ENSMUSG00000042918	124.69	-0.660204	0.185301	-3.56286	0.00036683	0.0019952	Mamstr
ENSMUSG00000027984	17172.7	-0.659545	0.0833365	-7.91424	2.49e-15	7.59e-14	Hadh
ENSMUSG00000028369	517.628	-0.659187	0.121164	-5.44045	5.31e-08	6.37e-07	Svep1
ENSMUSG00000030987	589.863	-0.659104	0.0886557	-7.43442	1.05e-13	2.72e-12	Stim1
ENSMUSG00000030352	2215.19	-0.65873	0.0952339	-6.91698	4.61e-12	9.87e-11	Tspan9
ENSMUSG00000017314	144.255	-0.658598	0.240918	-2.73371	0.00626259	0.0230707	Mpp2
ENSMUSG00000022203	82.9882	-0.657526	0.236813	-2.77656	0.00549367	0.0206245	Efs
ENSMUSG00000039934	116.449	-0.656384	0.197788	-3.31863	0.000904599	0.0043854	Gsap
ENSMUSG00000093677	85.8045	-0.655919	0.197795	-3.31615	0.000912653	0.00441332	20712
ENSMUSG00000043635	110.851	-0.653692	0.215645	-3.03133	0.0024348	0.0104253	Adamts3
ENSMUSG00000072902	916.151	-0.653362	0.165055	-3.95844	7.54e-05	0.000496638	10435
ENSMUSG00000028698	396.369	-0.652854	0.131785	-4.95394	7.27e-07	7.32e-06	Pik3r3
ENSMUSG00000030996	4065.52	-0.65231	0.115116	-5.66654	1.46e-08	1.95e-07	Art1
ENSMUSG00000102918	225.814	-0.651738	0.130397	-4.99809	5.79e-07	5.93e-06	Pcdhgc3
ENSMUSG00000021508	520.972	-0.651508	0.209436	-3.11078	0.00186593	0.00828042	Cxcl14
ENSMUSG00000026308	1724.42	-0.651131	0.0838115	-7.76899	7.91e-15	2.33e-13	Klhl30
ENSMUSG00000032336	2579.28	-0.6495	0.0772039	-8.41279	4e-17	1.42e-15	Nptn
ENSMUSG00000036155	611.123	-0.648253	0.0841002	-7.7081	1.28e-14	3.65e-13	Mgat5
ENSMUSG00000037692	945.868	-0.648228	0.137034	-4.73042	2.24e-06	2.05e-05	Ahdc1
ENSMUSG00000010122	1638.05	-0.647628	0.187197	-3.4596	0.000540972	0.00280503	Slc47a1
ENSMUSG00000044548	119.95	-0.647593	0.237742	-2.72393	0.00645099	0.0236591	Dact1
ENSMUSG00000000359	129.058	-0.647523	0.163529	-3.95969	7.5e-05	0.000494425	Rem1
ENSMUSG00000016386	427.052	-0.647439	0.190426	-3.39996	0.000673966	0.00340366	Mpped2
ENSMUSG00000028937	1383.5	-0.646489	0.121308	-5.32931	9.86e-08	1.13e-06	Acot7
ENSMUSG00000004035	952.017	-0.646236	0.0949621	-6.80519	1.01e-11	2.07e-10	Gstm7
ENSMUSG00000053964	1228.91	-0.645785	0.150603	-4.28798	1.8e-05	0.000137044	Lgals4
ENSMUSG00000015083	60.7658	-0.645157	0.236688	-2.72577	0.00641514	0.0235526	C8g
ENSMUSG00000033585	286.981	-0.645154	0.227214	-2.83942	0.00451961	0.017562	Ndn
ENSMUSG00000013846	1006.45	-0.644462	0.111912	-5.75866	8.48e-09	1.18e-07	St3gal1
ENSMUSG00000004791	132.875	-0.644428	0.2465	-2.61432	0.00894064	0.0312692	Pgf
ENSMUSG00000024659	640.753	-0.644028	0.2007	-3.20891	0.00133239	0.00616074	Anxa1
ENSMUSG00000059708	162.487	-0.643174	0.179279	-3.58755	0.000333804	0.00183927	Akap17b
ENSMUSG00000017631	1080.19	-0.64289	0.0888652	-7.23444	4.67e-13	1.11e-11	Abr
ENSMUSG00000026097	187.79	-0.642455	0.140807	-4.56266	5.05e-06	4.32e-05	Ormdl1
ENSMUSG00000025375	168.204	-0.641935	0.191903	-3.3451	0.000822531	0.00403845	Aatk
ENSMUSG00000046982	887.917	-0.64157	0.10612	-6.04571	1.49e-09	2.32e-08	Tshz1
ENSMUSG00000024442	4120.96	-0.640924	0.0754145	-8.49868	1.92e-17	6.96e-16	0610009O20
ENSMUSG00000020919	1758.33	-0.640799	0.080825	-7.92824	2.22e-15	6.81e-14	Stat5b
ENSMUSG00000029162	286.099	-0.640702	0.13004	-4.92697	8.35e-07	8.32e-06	Khk
ENSMUSG00000024942	656.874	-0.640412	0.113969	-5.61918	1.92e-08	2.51e-07	Capn1
ENSMUSG00000032657	111.553	-0.639719	0.198659	-3.22018	0.00128111	0.00594905	Fam189b
ENSMUSG00000014329	721.811	-0.639182	0.152588	-4.18895	2.8e-05	0.000203623	Bicc1
ENSMUSG00000025784	963.623	-0.638789	0.131492	-4.85802	1.19e-06	1.15e-05	Clec3b
ENSMUSG00000063838	69.7997	-0.638781	0.244133	-2.61652	0.00888302	0.0310855	1700027J19
ENSMUSG00000047786	72.8606	-0.638708	0.227341	-2.80947	0.00496229	0.0189879	Lix1
ENSMUSG00000045934	75.1544	-0.638668	0.234446	-2.72415	0.00644666	0.0236564	Mtmr11
ENSMUSG00000031093	238.184	-0.637535	0.200135	-3.18552	0.00144492	0.0066172	Dock11
ENSMUSG00000028737	2070.97	-0.637441	0.0812027	-7.85	4.16e-15	1.24e-13	Aldh4a1
ENSMUSG00000040086	4109.91	-0.637039	0.0820219	-7.7667	8.06e-15	2.37e-13	Tnni3k
ENSMUSG00000033033	148.366	-0.636867	0.154788	-4.11444	3.88e-05	0.000273836	Calhm2
ENSMUSG00000038354	74.7596	-0.636214	0.254635	-2.49853	0.0124709	0.041419	Ankrd35
ENSMUSG00000038886	2651.45	-0.635778	0.0978685	-6.49625	8.23e-11	1.52e-09	Man2a2
ENSMUSG00000020427	816.936	-0.635624	0.184991	-3.43597	0.000590446	0.0030305	Igfbp3
ENSMUSG00000041757	3001.45	-0.635362	0.136934	-4.63992	3.49e-06	3.08e-05	Plekha6
ENSMUSG00000100455	95.9289	-0.634374	0.189474	-3.34807	0.000813751	0.00400329	29170
ENSMUSG00000004665	1050.64	-0.634247	0.140143	-4.52571	6.02e-06	5.07e-05	Cnn2
ENSMUSG00000084883	1062.9	-0.633831	0.0847904	-7.47527	7.7e-14	2.03e-12	Ccdc85c
ENSMUSG00000002489	168.404	-0.631224	0.216742	-2.91234	0.00358736	0.0145231	Tiam1
ENSMUSG00000036617	1530.91	-0.630457	0.0870469	-7.24272	4.4e-13	1.06e-11	Etl4
ENSMUSG00000021451	1308.42	-0.630173	0.113767	-5.53915	3.04e-08	3.83e-07	Sema4d
ENSMUSG00000020032	1090.29	-0.629948	0.205238	-3.06936	0.00214519	0.00932131	Nuak1
ENSMUSG00000021820	1552.73	-0.628866	0.0839487	-7.49108	6.83e-14	1.81e-12	Camk2g
ENSMUSG00000030123	3300.8	-0.628104	0.0804095	-7.81132	5.66e-15	1.68e-13	Plxnd1
ENSMUSG00000020847	138.492	-0.627786	0.175725	-3.57254	0.000353536	0.00193322	Rph3al
ENSMUSG00000076431	842.457	-0.627638	0.206663	-3.03702	0.00238932	0.0102738	Sox4
ENSMUSG00000040212	263.09	-0.626843	0.197952	-3.16664	0.00154212	0.00701246	Emp3
ENSMUSG00000055172	238.026	-0.626448	0.148918	-4.20665	2.59e-05	0.000189107	C1ra
ENSMUSG00000028476	242.686	-0.626024	0.213782	-2.92832	0.00340798	0.0139174	Reck
ENSMUSG00000023224	3102.86	-0.625143	0.146101	-4.27884	1.88e-05	0.000142169	Serping1
ENSMUSG00000025036	183.893	-0.625006	0.209005	-2.99038	0.00278627	0.0116874	Sfxn2
ENSMUSG00000018263	584.666	-0.624606	0.134135	-4.65653	3.22e-06	2.86e-05	Tbx5
ENSMUSG00000018796	25876.8	-0.62309	0.060891	-10.2329	1.41e-24	8.43e-23	Acsl1
ENSMUSG00000030621	2143.58	-0.62295	0.101647	-6.12855	8.87e-10	1.43e-08	Me3
ENSMUSG00000020658	577.703	-0.622653	0.153419	-4.05851	4.94e-05	0.0003397	Efr3b
ENSMUSG00000020661	1636.06	-0.622567	0.0836992	-7.43814	1.02e-13	2.65e-12	Dnmt3a
ENSMUSG00000023018	728.788	-0.622233	0.090934	-6.84269	7.77e-12	1.61e-10	Smarcd1
ENSMUSG00000042340	127.132	-0.622017	0.190172	-3.27081	0.00107241	0.00508919	Ctf1
ENSMUSG00000024764	760.435	-0.621888	0.1344	-4.62715	3.71e-06	3.26e-05	Naa40
ENSMUSG00000004105	2010.14	-0.621005	0.145512	-4.26771	1.97e-05	0.00014854	Angptl2
ENSMUSG00000004748	2784.36	-0.620885	0.0838893	-7.40124	1.35e-13	3.41e-12	Mtfp1
ENSMUSG00000034810	1023.82	-0.62063	0.162321	-3.82348	0.000131579	0.000807243	Scn7a
ENSMUSG00000097415	451.389	-0.620139	0.172186	-3.60157	0.000316296	0.00175285	AU020206
ENSMUSG00000041594	181.524	-0.620009	0.142817	-4.34128	1.42e-05	0.000110039	Tmtc4
ENSMUSG00000028407	94.2383	-0.618641	0.225687	-2.74114	0.00612262	0.0226419	Toporsos
ENSMUSG00000022102	75.0512	-0.618223	0.245554	-2.51766	0.0118136	0.03957	Dok2
ENSMUSG00000003038	184.33	-0.617126	0.190056	-3.24708	0.00116595	0.00547303	Hmgn2
ENSMUSG00000024421	124.568	-0.616664	0.176223	-3.49935	0.000466399	0.00246548	Lama3
ENSMUSG00000033624	3176.51	-0.615675	0.0952066	-6.46672	1e-10	1.82e-09	Pdpr
ENSMUSG00000034206	346.179	-0.615482	0.183844	-3.34785	0.000814419	0.00400544	Polq
ENSMUSG00000071547	424.999	-0.615274	0.151261	-4.06764	4.75e-05	0.000327335	Nt5dc2
ENSMUSG00000040606	109.355	-0.614534	0.165062	-3.72305	0.000196829	0.00116026	Kazn
ENSMUSG00000054074	129.935	-0.614508	0.219641	-2.79778	0.0051455	0.0195592	Skida1
ENSMUSG00000025278	1470.39	-0.613961	0.0813904	-7.54341	4.58e-14	1.23e-12	Flnb
ENSMUSG00000033910	626.945	-0.612575	0.183218	-3.34342	0.000827536	0.00406072	Gucy1a3
ENSMUSG00000028156	1797.94	-0.61252	0.0913678	-6.70389	2.03e-11	4.04e-10	Eif4e
ENSMUSG00000002059	187.42	-0.611731	0.181306	-3.37402	0.000740781	0.00368745	Rab34
ENSMUSG00000023017	118.116	-0.61167	0.205105	-2.98223	0.00286155	0.0119654	Asic1
ENSMUSG00000001802	296.852	-0.61155	0.117041	-5.22508	1.74e-07	1.92e-06	Lrp3
ENSMUSG00000070469	192.729	-0.610324	0.236702	-2.57845	0.00992449	0.0342089	Adamtsl3
ENSMUSG00000031295	567.29	-0.610066	0.12903	-4.72808	2.27e-06	2.07e-05	Phka2
ENSMUSG00000021708	312.912	-0.609289	0.153495	-3.96943	7.2e-05	0.000477547	Rasgrf2
ENSMUSG00000032584	89.3536	-0.609187	0.222678	-2.73573	0.00622425	0.0229687	Mst1r
ENSMUSG00000000732	262.07	-0.609093	0.182031	-3.3461	0.00081958	0.00402625	Icosl
ENSMUSG00000024871	1841.43	-0.60905	0.112259	-5.4254	5.78e-08	6.89e-07	Doc2g
ENSMUSG00000063873	113.179	-0.609003	0.249606	-2.43986	0.0146929	0.0474777	Slc24a3
ENSMUSG00000026315	84.0046	-0.608203	0.248341	-2.44907	0.0143226	0.046411	Serpinb8
ENSMUSG00000040270	191.29	-0.608057	0.236448	-2.57163	0.0101222	0.0347934	Bach2
ENSMUSG00000038521	476.76	-0.607736	0.134202	-4.52851	5.94e-06	5.01e-05	C1s1
ENSMUSG00000018604	268.659	-0.607087	0.201396	-3.01439	0.00257494	0.0109414	Tbx3
ENSMUSG00000023909	649.461	-0.606858	0.157617	-3.8502	0.000118022	0.00073528	Paqr4
ENSMUSG00000059408	115.464	-0.605817	0.223498	-2.71061	0.00671587	0.0244081	Mrgprh
ENSMUSG00000064202	289.653	-0.605455	0.131908	-4.58999	4.43e-06	3.83e-05	4430402I18
ENSMUSG00000046731	126.727	-0.605198	0.21367	-2.8324	0.00462007	0.0178921	Kctd11
ENSMUSG00000034771	273.729	-0.604958	0.121038	-4.9981	5.79e-07	5.93e-06	Tle2
ENSMUSG00000037892	212.578	-0.604116	0.19152	-3.15433	0.00160866	0.00727492	Pcdh18
ENSMUSG00000070348	1191.96	-0.603312	0.0784201	-7.69334	1.43e-14	4.08e-13	Ccnd1
ENSMUSG00000031548	522.504	-0.602496	0.224091	-2.68862	0.00717487	0.0258322	Sfrp1
ENSMUSG00000020275	504.552	-0.602273	0.194155	-3.10202	0.00192204	0.00848592	Rel
ENSMUSG00000068551	161.603	-0.600377	0.168366	-3.56591	0.000362598	0.00197404	Zfp467
ENSMUSG00000068874	1379.51	-0.600186	0.084287	-7.12075	1.07e-12	2.48e-11	Selenbp1
ENSMUSG00000040441	524.824	-0.598912	0.134701	-4.44624	8.74e-06	7.12e-05	Slc26a10
ENSMUSG00000028047	191.779	-0.598477	0.210392	-2.84458	0.00444701	0.0173265	Thbs3
ENSMUSG00000035849	853.69	-0.597909	0.145273	-4.11575	3.86e-05	0.000272398	Krt222
ENSMUSG00000097101	207.029	-0.597895	0.151477	-3.94711	7.91e-05	0.000518516	1.81e+20
ENSMUSG00000028849	7101.07	-0.597049	0.0803692	-7.42882	1.1e-13	2.83e-12	Map7d1
ENSMUSG00000085795	292.385	-0.596721	0.177221	-3.3671	0.000759618	0.00376335	Zfp703
ENSMUSG00000051043	196.518	-0.596396	0.133144	-4.47934	7.49e-06	6.19e-05	Gprc5c
ENSMUSG00000023942	1493.03	-0.596044	0.0669023	-8.90917	5.14e-19	2.14e-17	Slc29a1
ENSMUSG00000025551	64.6296	-0.595383	0.240357	-2.47708	0.0132463	0.0435348	Fgf14
ENSMUSG00000073600	2219.65	-0.595338	0.0918432	-6.48212	9.04e-11	1.66e-09	Prob1
ENSMUSG00000002781	2598.31	-0.595156	0.0867437	-6.86109	6.83e-12	1.42e-10	Tmem143
ENSMUSG00000032440	1583.2	-0.594784	0.122248	-4.8654	1.14e-06	1.11e-05	Tgfbr2
ENSMUSG00000049709	850.471	-0.594693	0.106312	-5.59386	2.22e-08	2.88e-07	Nlrp10
ENSMUSG00000026435	144.016	-0.592594	0.231565	-2.55908	0.010495	0.035854	Slc45a3
ENSMUSG00000015846	1917.16	-0.591729	0.0789598	-7.49406	6.68e-14	1.77e-12	Rxra
ENSMUSG00000021182	346.698	-0.590975	0.1739	-3.39835	0.000677924	0.00341766	Ccdc88c
ENSMUSG00000026688	4386.72	-0.589938	0.137798	-4.28119	1.86e-05	0.000140877	Mgst3
ENSMUSG00000040537	450.967	-0.589674	0.208089	-2.83375	0.00460051	0.0178282	Adam22
ENSMUSG00000031365	498.487	-0.589621	0.145939	-4.04018	5.34e-05	0.000363635	Zfp275
ENSMUSG00000028184	1618.97	-0.589121	0.0633469	-9.29992	1.41e-20	6.54e-19	Adgrl2
ENSMUSG00000005611	395.073	-0.588881	0.154232	-3.81815	0.000134456	0.000823146	Mrvi1
ENSMUSG00000025574	103.963	-0.588587	0.201181	-2.92565	0.00343733	0.0140174	Tk1
ENSMUSG00000020564	403.863	-0.588521	0.133462	-4.40966	1.04e-05	8.3e-05	Atxn7l1
ENSMUSG00000022053	213.19	-0.588037	0.202282	-2.90702	0.00364887	0.0147313	Ebf2
ENSMUSG00000071856	390.036	-0.58793	0.206269	-2.85031	0.00436766	0.0170596	Mcc
ENSMUSG00000038034	251.601	-0.587928	0.193028	-3.04582	0.00232043	0.0100049	Igsf8
ENSMUSG00000024901	90.3448	-0.587893	0.206212	-2.85092	0.0043593	0.0170423	Peli3
ENSMUSG00000103928	69.0344	-0.587855	0.237306	-2.47721	0.0132415	0.0435273	37893
ENSMUSG00000022253	1945.11	-0.587539	0.0803973	-7.30794	2.71e-13	6.67e-12	Nadk2
ENSMUSG00000033066	434.123	-0.587448	0.226303	-2.59585	0.00943572	0.0327722	Gas7
ENSMUSG00000035547	141.09	-0.587104	0.228714	-2.56697	0.0102591	0.035194	Capn5
ENSMUSG00000051984	671.055	-0.585971	0.110914	-5.2831	1.27e-07	1.44e-06	Sec31b
ENSMUSG00000028525	939.016	-0.585536	0.122792	-4.7685	1.86e-06	1.73e-05	Pde4b
ENSMUSG00000025810	3224.05	-0.585426	0.14399	-4.06576	4.79e-05	0.000329729	Nrp1
ENSMUSG00000006378	65.1528	-0.585269	0.233525	-2.50624	0.0122022	0.0406827	Gcat
ENSMUSG00000045730	89.3431	-0.585211	0.202933	-2.88377	0.00392948	0.0156411	Adrb2
ENSMUSG00000063286	734.828	-0.584173	0.188183	-3.10428	0.00190743	0.00843217	8995
ENSMUSG00000032946	1012.13	-0.583719	0.110277	-5.29322	1.2e-07	1.36e-06	Rasgrp2
ENSMUSG00000049038	450.145	-0.583475	0.112537	-5.18476	2.16e-07	2.35e-06	Mterf2
ENSMUSG00000026748	722.895	-0.583133	0.152511	-3.82355	0.000131545	0.000807243	Plxdc2
ENSMUSG00000032537	115.596	-0.58247	0.211508	-2.75389	0.00588914	0.0219284	Ephb1
ENSMUSG00000023885	895.018	-0.582219	0.166102	-3.50519	0.000456284	0.00241717	Thbs2
ENSMUSG00000074862	94.1589	-0.581843	0.188835	-3.08123	0.00206147	0.00900729	BC025920
ENSMUSG00000027684	448.082	-0.581796	0.146665	-3.96683	7.28e-05	0.000481381	Mecom
ENSMUSG00000003418	161.56	-0.581173	0.207309	-2.80341	0.00505648	0.0192759	St8sia6
ENSMUSG00000030513	2092.8	-0.580834	0.124719	-4.65713	3.21e-06	2.86e-05	Pcsk6
ENSMUSG00000047996	414.038	-0.580802	0.135664	-4.28117	1.86e-05	0.000140877	Prrg1
ENSMUSG00000027371	608.098	-0.580088	0.138362	-4.19253	2.76e-05	0.000200684	Fahd2a
ENSMUSG00000020227	157.524	-0.580019	0.145251	-3.99321	6.52e-05	0.000435751	Irak3
ENSMUSG00000031557	834.354	-0.579779	0.101036	-5.73837	9.56e-09	1.31e-07	Plekha2
ENSMUSG00000055493	1125.71	-0.579521	0.10983	-5.27654	1.32e-07	1.48e-06	Epm2a
ENSMUSG00000085622	133.623	-0.579049	0.156054	-3.71056	0.000206805	0.00120836	3110056K07
ENSMUSG00000044229	375.403	-0.578662	0.160978	-3.59466	0.000324819	0.00179433	Nxpe4
ENSMUSG00000038518	795.819	-0.578433	0.0958498	-6.03479	1.59e-09	2.47e-08	Jarid2
ENSMUSG00000025269	194.234	-0.578314	0.183689	-3.14833	0.00164208	0.00741247	Apex2
ENSMUSG00000020388	285.315	-0.578155	0.203139	-2.84611	0.00442571	0.017263	Pdlim4
ENSMUSG00000030386	504.409	-0.577215	0.0927386	-6.22411	4.84e-10	8.13e-09	Zfp606
ENSMUSG00000024331	1539.01	-0.577197	0.090662	-6.36648	1.93e-10	3.42e-09	Dsc2
ENSMUSG00000071042	1092.3	-0.577063	0.105554	-5.46697	4.58e-08	5.53e-07	Rasgrp3
ENSMUSG00000034723	2164.08	-0.577035	0.120897	-4.77294	1.82e-06	1.7e-05	Tmx4
ENSMUSG00000021180	404.213	-0.574959	0.146121	-3.93482	8.33e-05	0.000541915	Rps6ka5
ENSMUSG00000058704	1234.7	-0.574799	0.114187	-5.03382	4.81e-07	4.99e-06	Memo1
ENSMUSG00000021390	3893.08	-0.57456	0.081077	-7.08659	1.37e-12	3.14e-11	Ogn
ENSMUSG00000026796	866.683	-0.574527	0.10353	-5.54938	2.87e-08	3.63e-07	Fam129b
ENSMUSG00000073062	73.2029	-0.573551	0.230283	-2.49064	0.0127514	0.0421724	Zxdb
ENSMUSG00000034522	454.044	-0.572976	0.15434	-3.71242	0.000205285	0.0012007	Zfp395
ENSMUSG00000009545	992.952	-0.57284	0.134236	-4.26742	1.98e-05	0.00014867	Kcnq1
ENSMUSG00000038244	2227.31	-0.572669	0.108161	-5.29458	1.19e-07	1.35e-06	Mical2
ENSMUSG00000035158	1536.15	-0.572063	0.11613	-4.92604	8.39e-07	8.35e-06	Mitf
ENSMUSG00000026687	1022.84	-0.572018	0.100245	-5.70618	1.16e-08	1.57e-07	Aldh9a1
ENSMUSG00000021676	144.965	-0.571958	0.23291	-2.45571	0.0140608	0.0457255	Iqgap2
ENSMUSG00000029312	359.687	-0.571872	0.112775	-5.0709	3.96e-07	4.16e-06	Klhl8
ENSMUSG00000020542	1393.68	-0.571243	0.171705	-3.32688	0.000878258	0.0042829	Myocd
ENSMUSG00000043336	1109.39	-0.57085	0.0759501	-7.51612	5.64e-14	1.5e-12	Filip1l
ENSMUSG00000048897	742.355	-0.570666	0.104056	-5.4842	4.15e-08	5.09e-07	Zfp710
ENSMUSG00000031805	532.713	-0.570641	0.118531	-4.8143	1.48e-06	1.4e-05	Jak3
ENSMUSG00000026389	895.472	-0.569894	0.08504	-6.70148	2.06e-11	4.1e-10	Steap3
ENSMUSG00000053329	9155.65	-0.569378	0.0916492	-6.21258	5.21e-10	8.7e-09	D10Jhu81e
ENSMUSG00000029545	5585.84	-0.56928	0.0933586	-6.09779	1.08e-09	1.7e-08	Acads
ENSMUSG00000026637	85.3603	-0.569178	0.206648	-2.75433	0.00588121	0.0219083	Traf5
ENSMUSG00000033965	393.692	-0.568031	0.175889	-3.22949	0.00124011	0.00578661	Slc16a2
ENSMUSG00000024544	290.373	-0.567981	0.165032	-3.44164	0.000578196	0.00297557	Ldlrad4
ENSMUSG00000016128	979.775	-0.567661	0.132489	-4.2846	1.83e-05	0.00013884	Stard13
ENSMUSG00000086918	421.03	-0.567654	0.16677	-3.40381	0.000664535	0.00336191	4930429F24
ENSMUSG00000053965	151.643	-0.567374	0.194828	-2.91217	0.00358923	0.0145273	Pde5a
ENSMUSG00000012428	1055.9	-0.56704	0.139049	-4.07799	4.54e-05	0.00031473	Steap4
ENSMUSG00000014303	284.782	-0.566449	0.16097	-3.51897	0.000433232	0.00231204	Glis2
ENSMUSG00000020674	2096.26	-0.565361	0.0907183	-6.23205	4.6e-10	7.75e-09	Pxdn
ENSMUSG00000031822	339.208	-0.565134	0.126681	-4.46108	8.15e-06	6.7e-05	Gse1
ENSMUSG00000087370	689.81	-0.564904	0.116205	-4.86129	1.17e-06	1.13e-05	Tmem170b
ENSMUSG00000022894	1152.75	-0.564392	0.195966	-2.88005	0.00397608	0.0158012	Adamts5
ENSMUSG00000027408	196.906	-0.564109	0.219339	-2.57186	0.0101154	0.0347769	Cpxm1
ENSMUSG00000078247	397.347	-0.563776	0.119348	-4.7238	2.31e-06	2.11e-05	Airn
ENSMUSG00000020538	895.619	-0.563726	0.144195	-3.90946	9.25e-05	0.000594264	Srebf1
ENSMUSG00000038764	1762.51	-0.563598	0.0923564	-6.10242	1.04e-09	1.66e-08	Ptpn3
ENSMUSG00000101599	82.864	-0.56315	0.197971	-2.8446	0.00444669	0.0173265	20342
ENSMUSG00000029174	464.239	-0.562587	0.178336	-3.15465	0.00160693	0.00726899	Tbc1d1
ENSMUSG00000040093	169.214	-0.562499	0.146717	-3.83391	0.000126121	0.000779842	Bmf
ENSMUSG00000024548	425.579	-0.561453	0.164492	-3.41326	0.000641897	0.00326073	Setbp1
ENSMUSG00000037405	270.538	-0.561341	0.146597	-3.82914	0.000128593	0.000793141	Icam1
ENSMUSG00000058056	6604.61	-0.560244	0.0814196	-6.88094	5.95e-12	1.25e-10	Palld
ENSMUSG00000026409	1657.82	-0.560085	0.16534	-3.38747	0.000705393	0.00353657	Pfkfb2
ENSMUSG00000029851	91.8308	-0.559951	0.224579	-2.49334	0.0126548	0.041909	Tcaf2
ENSMUSG00000022637	515.39	-0.559756	0.102367	-5.46814	4.55e-08	5.51e-07	Cblb
ENSMUSG00000040987	309.294	-0.559601	0.138856	-4.03007	5.58e-05	0.000378	Mill2
ENSMUSG00000007950	504.042	-0.558336	0.123464	-4.52225	6.12e-06	5.15e-05	Abhd8
ENSMUSG00000022885	394.537	-0.558255	0.14775	-3.77838	0.000157852	0.000950574	St6gal1
ENSMUSG00000019278	1815.73	-0.558119	0.0986163	-5.6595	1.52e-08	2.02e-07	Dpep1
ENSMUSG00000022562	1715.09	-0.557569	0.109073	-5.11188	3.19e-07	3.39e-06	Oplah
ENSMUSG00000054477	312.517	-0.557225	0.165727	-3.36231	0.000772935	0.00381987	Kcnn2
ENSMUSG00000054013	137.508	-0.556816	0.217841	-2.55607	0.0105863	0.0361232	Tmem179
ENSMUSG00000071324	871.653	-0.556489	0.158226	-3.51705	0.000436375	0.00232666	Armc2
ENSMUSG00000019990	772.949	-0.555996	0.152765	-3.63954	0.000273122	0.00153721	Pde7b
ENSMUSG00000022438	2646.24	-0.555845	0.0781907	-7.10884	1.17e-12	2.68e-11	Parvb
ENSMUSG00000031642	224.219	-0.555744	0.198146	-2.80472	0.00503609	0.0192108	Sh3rf1
ENSMUSG00000083649	70.8401	-0.555251	0.224736	-2.47068	0.0134855	0.0441698	Rasl2-9
ENSMUSG00000021876	1325.04	-0.55514	0.140295	-3.95694	7.59e-05	0.0004992	Rnase4
ENSMUSG00000024299	865.124	-0.554888	0.0806245	-6.88238	5.89e-12	1.24e-10	Adamts10
ENSMUSG00000024197	4279.12	-0.554218	0.133283	-4.15821	3.21e-05	0.000230669	Plin3
ENSMUSG00000022443	4731.76	-0.553776	0.0751107	-7.37279	1.67e-13	4.21e-12	Myh9
ENSMUSG00000041992	1290.26	-0.553292	0.0934918	-5.91808	3.26e-09	4.8e-08	Rapgef5
ENSMUSG00000047747	1249.64	-0.552669	0.145135	-3.80797	0.000140113	0.000854455	Rnf150
ENSMUSG00000027692	1092.24	-0.552453	0.114986	-4.80453	1.55e-06	1.47e-05	Tnik
ENSMUSG00000020747	2966.87	-0.552236	0.0881519	-6.2646	3.74e-10	6.34e-09	Tmem94
ENSMUSG00000028701	121.501	-0.552216	0.170675	-3.23548	0.00121437	0.00567857	Lurap1
ENSMUSG00000040183	89.4019	-0.551996	0.21905	-2.51995	0.0117371	0.0393593	Ankrd6
ENSMUSG00000009585	261.901	-0.551638	0.214023	-2.57747	0.00995254	0.034292	Apobec3
ENSMUSG00000025314	277.117	-0.550697	0.181415	-3.03557	0.00240084	0.0103105	Ptprj
ENSMUSG00000028393	880.152	-0.550238	0.105789	-5.20127	1.98e-07	2.17e-06	Alad
ENSMUSG00000036144	403.751	-0.549826	0.123442	-4.45413	8.42e-06	6.9e-05	Meox2
ENSMUSG00000039607	336.825	-0.549424	0.201689	-2.72411	0.00644751	0.0236564	Rbms3
ENSMUSG00000032402	607.137	-0.549045	0.125742	-4.36643	1.26e-05	9.92e-05	Smad3
ENSMUSG00000002870	208.048	-0.548804	0.140723	-3.89989	9.62e-05	0.000615267	Mcm2
ENSMUSG00000042404	1714.08	-0.548763	0.0864123	-6.35052	2.15e-10	3.77e-09	Dennd4b
ENSMUSG00000032047	17593.5	-0.548485	0.0785323	-6.98419	2.86e-12	6.34e-11	Acat1
ENSMUSG00000004043	586.778	-0.548441	0.114744	-4.7797	1.76e-06	1.64e-05	Stat5a
ENSMUSG00000025938	557.485	-0.547599	0.122112	-4.4844	7.31e-06	6.06e-05	Slco5a1
ENSMUSG00000056214	104.111	-0.547493	0.213511	-2.56424	0.0103403	0.0354376	Pard6g
ENSMUSG00000027800	1959.38	-0.547408	0.156291	-3.5025	0.000460911	0.00244019	Tm4sf1
ENSMUSG00000037679	468.182	-0.547399	0.117051	-4.6766	2.92e-06	2.62e-05	Inf2
ENSMUSG00000054893	169.005	-0.546251	0.145352	-3.75811	0.000171199	0.00102444	Zfp667
ENSMUSG00000016458	91.8789	-0.545396	0.214354	-2.54437	0.0109474	0.0371576	Wt1
ENSMUSG00000033767	739.267	-0.545222	0.127662	-4.27083	1.95e-05	0.000146797	D930015E06
ENSMUSG00000000253	2616.33	-0.544923	0.0983709	-5.53947	3.03e-08	3.82e-07	pr
ENSMUSG00000102752	294.95	-0.54458	0.121579	-4.47923	7.49e-06	6.19e-05	7694
ENSMUSG00000031425	194.097	-0.544443	0.17984	-3.02738	0.00246685	0.0105443	Plp1
ENSMUSG00000051890	966.792	-0.544387	0.0914752	-5.9512	2.66e-09	3.98e-08	Klhdc1
ENSMUSG00000062980	1017.84	-0.544333	0.112867	-4.82277	1.42e-06	1.35e-05	Cped1
ENSMUSG00000031453	914.906	-0.543801	0.103623	-5.24786	1.54e-07	1.72e-06	Rasa3
ENSMUSG00000084808	156.231	-0.543533	0.177666	-3.05929	0.00221863	0.00959946	9.43e+30
ENSMUSG00000070461	146.49	-0.543488	0.145988	-3.72282	0.000197012	0.00116094	923000000000000
ENSMUSG00000020846	1575.95	-0.543371	0.143874	-3.77672	0.000158907	0.000956261	Fam101b
ENSMUSG00000029070	836.151	-0.543293	0.191866	-2.83163	0.00463113	0.0179148	Mxra8
ENSMUSG00000029231	1382.39	-0.543015	0.139338	-3.89711	9.73e-05	0.000621239	Pdgfra
ENSMUSG00000043557	337.822	-0.542045	0.176119	-3.07772	0.00208589	0.00909106	Mdga1
ENSMUSG00000044676	548.449	-0.541865	0.114436	-4.73508	2.19e-06	2.01e-05	Zfp612
ENSMUSG00000074093	1218.04	-0.541688	0.10296	-5.26116	1.43e-07	1.6e-06	Svip
ENSMUSG00000018893	174087	-0.541548	0.0988696	-5.4774	4.32e-08	5.26e-07	Mb
ENSMUSG00000026880	4043.42	-0.540779	0.0982969	-5.50148	3.77e-08	4.66e-07	Stom
ENSMUSG00000036585	6229.5	-0.540349	0.087363	-6.1851	6.21e-10	1.02e-08	Fgf1
ENSMUSG00000057098	440.327	-0.540276	0.139399	-3.87576	0.00010629	0.000669909	Ebf1
ENSMUSG00000040283	1548.48	-0.540103	0.175319	-3.0807	0.00206518	0.00901575	Btnl9
ENSMUSG00000035686	577.062	-0.539252	0.188254	-2.86448	0.0041769	0.0164631	Thrsp
ENSMUSG00000027864	1576.54	-0.539157	0.0867033	-6.21841	5.02e-10	8.41e-09	Ptgfrn
ENSMUSG00000045045	313.197	-0.539062	0.12556	-4.29327	1.76e-05	0.000134172	Lrfn4
ENSMUSG00000046324	507.337	-0.537841	0.0969978	-5.54488	2.94e-08	3.71e-07	Ermp1
ENSMUSG00000002602	2323.85	-0.537826	0.152905	-3.51739	0.000435808	0.00232436	Axl
ENSMUSG00000032403	110.057	-0.537821	0.191709	-2.8054	0.00502542	0.0191828	2300009A05
ENSMUSG00000027215	365.417	-0.536958	0.205878	-2.60814	0.00910368	0.0317528	Cd82
ENSMUSG00000029096	2648.65	-0.536811	0.115649	-4.64173	3.46e-06	3.05e-05	Htra3
ENSMUSG00000006675	276.649	-0.536529	0.158954	-3.37536	0.000737181	0.00367465	P4htm
ENSMUSG00000000126	214.44	-0.536094	0.132533	-4.04497	5.23e-05	0.000357265	Wnt9a
ENSMUSG00000005958	309.358	-0.534221	0.148066	-3.60798	0.000308589	0.00171508	Ephb3
ENSMUSG00000073002	634.969	-0.533177	0.136242	-3.91346	9.1e-05	0.000585591	Vamp5
ENSMUSG00000019810	5896.29	-0.532858	0.127936	-4.16502	3.11e-05	0.000224503	Fuca2
ENSMUSG00000034006	905.683	-0.532298	0.0863252	-6.16619	7e-10	1.15e-08	Pqlc1
ENSMUSG00000040249	4860.35	-0.532242	0.13284	-4.00663	6.16e-05	0.00041412	Lrp1
ENSMUSG00000001942	524.994	-0.531246	0.0962019	-5.5222	3.35e-08	4.18e-07	Siae
ENSMUSG00000040855	152.187	-0.53062	0.195311	-2.7168	0.00659172	0.0240732	Reps2
ENSMUSG00000062300	663.023	-0.53031	0.110347	-4.80583	1.54e-06	1.46e-05	Nectin2
ENSMUSG00000028572	674.58	-0.530039	0.105892	-5.00547	5.57e-07	5.72e-06	Hook1
ENSMUSG00000041828	2684.64	-0.529054	0.135644	-3.9003	9.61e-05	0.00061447	Abca8a
ENSMUSG00000038855	2753.94	-0.528919	0.0645265	-8.19692	2.47e-16	8.24e-15	Itpkb
ENSMUSG00000000085	1113.27	-0.528867	0.0691059	-7.653	1.96e-14	5.48e-13	Scmh1
ENSMUSG00000036052	2145.27	-0.528309	0.177527	-2.97593	0.00292104	0.0121759	Dnajb5
ENSMUSG00000100975	68.4198	-0.527377	0.212406	-2.48287	0.0130328	0.0429555	28875
ENSMUSG00000038119	398.236	-0.526889	0.193775	-2.71908	0.00654634	0.0239378	Cdon
ENSMUSG00000061371	90.9473	-0.52642	0.201782	-2.60885	0.00908475	0.0316931	Zfp873
ENSMUSG00000038204	2549.89	-0.52631	0.109899	-4.78902	1.68e-06	1.58e-05	Asb10
ENSMUSG00000048612	338.41	-0.526232	0.202244	-2.60197	0.00926904	0.0322775	Myof
ENSMUSG00000031799	2319.85	-0.52612	0.09182	-5.72991	1e-08	1.37e-07	Tpm4
ENSMUSG00000097233	135.663	-0.525634	0.21308	-2.46684	0.0136313	0.0445629	17552
ENSMUSG00000092397	1549.06	-0.525174	0.0884811	-5.93545	2.93e-09	4.35e-08	C130080G10
ENSMUSG00000067851	4131.82	-0.525079	0.0779252	-6.73824	1.6e-11	3.23e-10	Arfgef1
ENSMUSG00000037306	1087.85	-0.524737	0.0878455	-5.97341	2.32e-09	3.5e-08	Man1c1
ENSMUSG00000021057	127.275	-0.52465	0.213463	-2.4578	0.0139789	0.0455105	Akap5
ENSMUSG00000020681	1663.1	-0.524486	0.0908976	-5.77008	7.92e-09	1.1e-07	Ace
ENSMUSG00000028807	71.2516	-0.524331	0.214911	-2.43976	0.014697	0.0474821	Zbtb8a
ENSMUSG00000049866	284.771	-0.523926	0.13313	-3.93544	8.3e-05	0.000540929	Arl4c
ENSMUSG00000057123	195.233	-0.523734	0.167956	-3.11828	0.00181908	0.00809533	Gja5
ENSMUSG00000022221	67.9773	-0.522786	0.209092	-2.50027	0.01241	0.0412463	Ripk3
ENSMUSG00000042677	122.128	-0.522472	0.213444	-2.44781	0.0143727	0.0465296	Zc3h12a
ENSMUSG00000026972	118.548	-0.522187	0.167117	-3.12468	0.00177999	0.00795001	Arrdc1
ENSMUSG00000027253	442.483	-0.52128	0.158634	-3.28607	0.00101597	0.0048466	Lrp4
ENSMUSG00000030401	1900.33	-0.520081	0.0839117	-6.19796	5.72e-10	9.46e-09	Rtn2
ENSMUSG00000024235	101.836	-0.519918	0.183595	-2.83188	0.00462759	0.0179091	Map3k8
ENSMUSG00000031438	2201.7	-0.519859	0.067953	-7.65027	2.01e-14	5.59e-13	Rnf128
ENSMUSG00000028086	1693.22	-0.51975	0.0851298	-6.10537	1.03e-09	1.63e-08	Fbxw7
ENSMUSG00000041688	590.184	-0.519696	0.148582	-3.49771	0.000469265	0.0024776	Amot
ENSMUSG00000030029	1312.73	-0.519535	0.0825034	-6.29714	3.03e-10	5.21e-09	Lrig1
ENSMUSG00000036594	1340.62	-0.518183	0.185419	-2.79466	0.00519539	0.0197185	H2-Aa
ENSMUSG00000055805	566.049	-0.517317	0.133585	-3.87258	0.00010769	0.000677988	Fmnl1
ENSMUSG00000027194	1004.03	-0.516859	0.0963777	-5.36285	8.19e-08	9.57e-07	Ttc17
ENSMUSG00000021411	262.94	-0.516775	0.169263	-3.05308	0.00226508	0.00979063	Pxdc1
ENSMUSG00000027550	393.037	-0.515741	0.197105	-2.61659	0.00888141	0.0310855	Lrrcc1
ENSMUSG00000057530	2697.22	-0.515409	0.118851	-4.33659	1.45e-05	0.000112009	Ece1
ENSMUSG00000026785	300.348	-0.515184	0.162809	-3.16436	0.00155427	0.00706401	Pkn3
ENSMUSG00000015568	147760	-0.513864	0.123603	-4.15738	3.22e-05	0.000231277	Lpl
ENSMUSG00000041308	721.36	-0.513504	0.123615	-4.15407	3.27e-05	0.00023407	Sntb2
ENSMUSG00000107283	1151.08	-0.513504	0.0939175	-5.4676	4.56e-08	5.52e-07	Mpv17
ENSMUSG00000075307	2176.18	-0.513466	0.112256	-4.57406	4.78e-06	4.1e-05	Klhl41
ENSMUSG00000031200	161.616	-0.513193	0.160867	-3.19017	0.00142191	0.00652761	Mtcp1
ENSMUSG00000019978	1343.3	-0.512943	0.111103	-4.61681	3.9e-06	3.41e-05	Epb41l2
ENSMUSG00000064225	2250.78	-0.512891	0.106111	-4.83352	1.34e-06	1.29e-05	Paqr9
ENSMUSG00000074622	374.194	-0.512347	0.170704	-3.00138	0.00268757	0.0113365	Mafb
ENSMUSG00000003559	1440.49	-0.512263	0.0909145	-5.63456	1.76e-08	2.3e-07	As3mt
ENSMUSG00000026664	15461.7	-0.512105	0.0724504	-7.06835	1.57e-12	3.56e-11	Phyh
ENSMUSG00000032220	342.961	-0.512033	0.129454	-3.95533	7.64e-05	0.000501995	Myo1e
ENSMUSG00000094786	185.987	-0.511764	0.155338	-3.29452	0.00098589	0.0047187	14403
ENSMUSG00000024924	13570.2	-0.511249	0.0874242	-5.84791	4.98e-09	7.15e-08	Vldlr
ENSMUSG00000017493	2328.99	-0.511135	0.142488	-3.58721	0.00033423	0.00184103	Igfbp4
ENSMUSG00000024140	8836.43	-0.511018	0.078352	-6.52207	6.93e-11	1.3e-09	Epas1
ENSMUSG00000028015	536.328	-0.510773	0.101152	-5.04958	4.43e-07	4.62e-06	Ctso
ENSMUSG00000032135	1149.1	-0.510516	0.120691	-4.22993	2.34e-05	0.000172525	Mcam
ENSMUSG00000036356	155.291	-0.5102	0.170816	-2.98684	0.00281875	0.0118064	Csgalnact1
ENSMUSG00000070287	119.273	-0.510127	0.169693	-3.00617	0.0026456	0.0111922	Slc35g2
ENSMUSG00000067924	202.412	-0.510125	0.168761	-3.02277	0.00250476	0.0106826	Cxx1b
ENSMUSG00000064340	3877.84	-0.509526	0.187486	-2.71768	0.00657411	0.0240241	mt-Tl1
ENSMUSG00000048486	6615.91	-0.509422	0.0975899	-5.22002	1.79e-07	1.97e-06	Fitm2
ENSMUSG00000050721	498.644	-0.50864	0.129839	-3.91746	8.95e-05	0.000577888	Plekho2
ENSMUSG00000038260	732.189	-0.508573	0.117706	-4.32072	1.56e-05	0.000119789	Trpm4
ENSMUSG00000090958	403.077	-0.508501	0.164068	-3.09932	0.00193964	0.00854617	Lrrc32
ENSMUSG00000021217	104.819	-0.508426	0.206148	-2.46632	0.013651	0.0446107	Tshz3
ENSMUSG00000029761	1766.49	-0.507902	0.0917038	-5.53851	3.05e-08	3.83e-07	Cald1
ENSMUSG00000025597	176.775	-0.507853	0.178834	-2.83979	0.00451428	0.0175452	Klhl4
ENSMUSG00000027809	19622.3	-0.50769	0.0715369	-7.0969	1.28e-12	2.92e-11	Etfdh
ENSMUSG00000038970	1390.48	-0.507149	0.0881608	-5.75254	8.79e-09	1.22e-07	Lmtk2
ENSMUSG00000032035	2093.23	-0.507009	0.15228	-3.32945	0.000870192	0.00424835	Ets1
ENSMUSG00000006360	907.187	-0.507005	0.196088	-2.5856	0.00972085	0.0336074	Crip1
ENSMUSG00000039202	859.593	-0.5064	0.135318	-3.74229	0.00018235	0.00108377	Abhd2
ENSMUSG00000037098	1102.97	-0.50635	0.0845823	-5.98648	2.14e-09	3.25e-08	Rab11fip3
ENSMUSG00000039497	251.406	-0.505918	0.181945	-2.78061	0.00542562	0.0204044	Dse
ENSMUSG00000060843	1000.01	-0.505732	0.136432	-3.70686	0.000209847	0.00122407	Ctnna3
ENSMUSG00000015133	560.427	-0.505155	0.135811	-3.71955	0.000199575	0.00117405	Lrrk1
ENSMUSG00000032369	238.497	-0.504689	0.132988	-3.795	0.000147641	0.000894688	Plscr1
ENSMUSG00000041329	477.559	-0.504315	0.152231	-3.31283	0.000923566	0.00445862	Atp1b2
ENSMUSG00000031987	11295.9	-0.504225	0.101976	-4.94453	7.63e-07	7.63e-06	Egln1
ENSMUSG00000053617	2293.34	-0.504221	0.0843758	-5.97589	2.29e-09	3.45e-08	Sh3pxd2a
ENSMUSG00000020053	486.154	-0.504192	0.190047	-2.65298	0.00797853	0.0283716	Igf1
ENSMUSG00000063229	10544.5	-0.50329	0.094129	-5.34681	8.95e-08	1.03e-06	Ldha
ENSMUSG00000021898	2818.97	-0.503016	0.0922461	-5.45298	4.95e-08	5.96e-07	Asb14
ENSMUSG00000038156	954.066	-0.502615	0.123177	-4.08042	4.5e-05	0.000311956	Spon1
ENSMUSG00000040430	2381.39	-0.502127	0.0914036	-5.49351	3.94e-08	4.85e-07	Pitpnc1
ENSMUSG00000052914	227.725	-0.501985	0.140756	-3.56634	0.000361998	0.0019714	Cyp2j6
ENSMUSG00000059923	1652.45	-0.50162	0.073035	-6.86821	6.5e-12	1.36e-10	Grb2
ENSMUSG00000040260	333.203	-0.501496	0.116707	-4.29705	1.73e-05	0.000132082	Daam2
ENSMUSG00000001642	718.085	-0.500728	0.105189	-4.76029	1.93e-06	1.8e-05	Akr1b3
ENSMUSG00000014846	443.916	-0.500579	0.184795	-2.70884	0.00675183	0.024508	Tppp3
ENSMUSG00000045664	340.305	-0.500564	0.161728	-3.0951	0.00196746	0.00865772	Cdc42ep2
ENSMUSG00000038456	268.994	-0.500525	0.164785	-3.03744	0.00238596	0.0102619	Dennd2a
ENSMUSG00000039914	5551.05	-0.500179	0.0985644	-5.07464	3.88e-07	4.08e-06	Coq10a
ENSMUSG00000032006	510.654	-0.500154	0.155203	-3.22258	0.0012704	0.00590566	Pdgfd
ENSMUSG00000066406	3394.65	-0.500148	0.105345	-4.74771	2.06e-06	1.9e-05	Akap13
ENSMUSG00000031996	11306.6	-0.499049	0.0771395	-6.46943	9.84e-11	1.79e-09	Aplp2
ENSMUSG00000030530	2363.38	-0.497904	0.101435	-4.90858	9.17e-07	9.06e-06	Furin
ENSMUSG00000020629	887.28	-0.497766	0.0938194	-5.30558	1.12e-07	1.28e-06	Adi1
ENSMUSG00000033065	29670.9	-0.497647	0.0731628	-6.80191	1.03e-11	2.11e-10	Pfkm
ENSMUSG00000029659	248.736	-0.497041	0.187526	-2.65052	0.00803678	0.0285382	Medag
ENSMUSG00000040943	899.265	-0.496871	0.0867174	-5.72977	1.01e-08	1.37e-07	Tet2
ENSMUSG00000031925	280.468	-0.496496	0.156313	-3.17629	0.00149173	0.00680299	Maml2
ENSMUSG00000008206	1246.25	-0.496282	0.0898799	-5.52161	3.36e-08	4.19e-07	Cers4
ENSMUSG00000020077	850.567	-0.495685	0.182924	-2.70979	0.00673267	0.0244635	Srgn
ENSMUSG00000039958	594.166	-0.495394	0.14105	-3.51219	0.000444437	0.00236455	Mettl20
ENSMUSG00000034312	2328.13	-0.495366	0.110782	-4.47152	7.77e-06	6.39e-05	Iqsec1
ENSMUSG00000020248	367.446	-0.494898	0.127794	-3.87263	0.000107667	0.000677988	Nfyb
ENSMUSG00000027435	2736.89	-0.494172	0.142158	-3.47621	0.000508559	0.00265429	Cd93
ENSMUSG00000085218	258.743	-0.493322	0.143053	-3.44852	0.000563673	0.00291122	BB218582
ENSMUSG00000007655	6517.03	-0.492978	0.118156	-4.17228	3.02e-05	0.000218016	Cav1
ENSMUSG00000001768	959.914	-0.492816	0.12172	-4.04877	5.15e-05	0.000352334	Rin2
ENSMUSG00000028517	2505.85	-0.492253	0.0756478	-6.50716	7.66e-11	1.42e-09	Plpp3
ENSMUSG00000029513	861.43	-0.491977	0.114453	-4.2985	1.72e-05	0.00013128	Prkab1
ENSMUSG00000033365	2479.28	-0.491751	0.11086	-4.43579	9.17e-06	7.47e-05	Ipo13
ENSMUSG00000049502	540.757	-0.491647	0.092453	-5.3178	1.05e-07	1.2e-06	Dtx3l
ENSMUSG00000023266	115.782	-0.491339	0.160439	-3.06246	0.00219525	0.00951495	Frs3
ENSMUSG00000052949	254.47	-0.491001	0.193084	-2.54294	0.0109926	0.0373036	Rnf157
ENSMUSG00000054263	1662.65	-0.490704	0.0776857	-6.31653	2.68e-10	4.63e-09	Lifr
ENSMUSG00000032265	523.597	-0.49049	0.16069	-3.0524	0.0022702	0.00980986	Fam46a
ENSMUSG00000041187	520.77	-0.489989	0.099804	-4.90951	9.13e-07	9.02e-06	Prkd2
ENSMUSG00000043099	357.958	-0.489939	0.117726	-4.16169	3.16e-05	0.000227421	Hic1
ENSMUSG00000009681	384.393	-0.489131	0.132419	-3.6938	0.000220927	0.00127836	Bcr
ENSMUSG00000014773	148.491	-0.489043	0.19147	-2.55415	0.0106448	0.0362746	Dll1
ENSMUSG00000005583	1867.29	-0.488766	0.061583	-7.93671	2.08e-15	6.38e-14	Mef2c
ENSMUSG00000022210	1910.64	-0.488246	0.101404	-4.81486	1.47e-06	1.4e-05	Dhrs4
ENSMUSG00000012640	814.59	-0.488068	0.0723964	-6.74161	1.57e-11	3.16e-10	Zfp715
ENSMUSG00000046532	193.639	-0.487831	0.15321	-3.18406	0.00145225	0.00664396	Ar
ENSMUSG00000032870	1501.47	-0.48778	0.0700186	-6.96644	3.25e-12	7.14e-11	Smap2
ENSMUSG00000036611	638.793	-0.487397	0.1353	-3.60235	0.000315357	0.0017482	Eepd1
ENSMUSG00000026004	749.907	-0.487219	0.0877836	-5.55023	2.85e-08	3.62e-07	Kansl1l
ENSMUSG00000073147	371.434	-0.487144	0.106971	-4.55398	5.26e-06	4.49e-05	5.03e+28
ENSMUSG00000042116	559.355	-0.486998	0.109601	-4.44339	8.86e-06	7.22e-05	Vwa1
ENSMUSG00000025815	182.418	-0.486927	0.1661	-2.93153	0.00337301	0.0137941	Dhtkd1
ENSMUSG00000006362	705.473	-0.48616	0.115082	-4.22446	2.4e-05	0.000176281	Cbfa2t3
ENSMUSG00000002799	945.574	-0.4861	0.115152	-4.22138	2.43e-05	0.000178441	Jag2
ENSMUSG00000015365	1702.8	-0.485591	0.131264	-3.69936	0.000216142	0.00125445	Mov10l1
ENSMUSG00000027219	679.219	-0.485295	0.124946	-3.88405	0.000102731	0.000651247	Slc28a2
ENSMUSG00000023921	3757.4	-0.484984	0.069561	-6.97206	3.12e-12	6.88e-11	Mut
ENSMUSG00000045464	120.028	-0.484969	0.166552	-2.91182	0.00359324	0.0145402	2810002D19
ENSMUSG00000063410	1311.36	-0.484629	0.0958812	-5.05447	4.32e-07	4.51e-06	Stk24
ENSMUSG00000018566	10821.7	-0.484485	0.0886062	-5.46784	4.56e-08	5.52e-07	Slc2a4
ENSMUSG00000028973	2484.51	-0.48435	0.0761425	-6.36111	2e-10	3.54e-09	Abcb8
ENSMUSG00000074886	581.146	-0.484241	0.103633	-4.67265	2.97e-06	2.67e-05	Grk6
ENSMUSG00000072915	123.761	-0.484137	0.171755	-2.81876	0.00482095	0.0185455	12258
ENSMUSG00000105597	115.565	-0.484009	0.191748	-2.5242	0.0115962	0.0389626	4633401B06
ENSMUSG00000020646	244.39	-0.483921	0.160523	-3.01465	0.00257273	0.0109347	Mboat2
ENSMUSG00000058881	372.889	-0.483889	0.141124	-3.42884	0.000606177	0.00310296	Zfp516
ENSMUSG00000037638	151.452	-0.483825	0.150382	-3.2173	0.00129403	0.00600099	Zbtb42
ENSMUSG00000036528	1000.98	-0.483067	0.137796	-3.50566	0.00045548	0.00241439	Ppfibp2
ENSMUSG00000030319	3630.07	-0.483032	0.0802117	-6.02197	1.72e-09	2.66e-08	Cand2
ENSMUSG00000031565	934.7	-0.482464	0.143825	-3.35453	0.000795008	0.00391442	Fgfr1
ENSMUSG00000060002	10971.4	-0.482426	0.0724041	-6.66296	2.68e-11	5.26e-10	Chpt1
ENSMUSG00000028772	599.633	-0.482417	0.110326	-4.37265	1.23e-05	9.68e-05	Zcchc17
ENSMUSG00000080316	188.255	-0.481914	0.142192	-3.38917	0.000701058	0.00352198	Spaca6
ENSMUSG00000017167	124.529	-0.481801	0.175409	-2.74673	0.00601933	0.0223411	Cntnap1
ENSMUSG00000023022	786.747	-0.481479	0.106177	-4.5347	5.77e-06	4.88e-05	Lima1
ENSMUSG00000025934	147.031	-0.480877	0.167682	-2.86779	0.00413353	0.0163182	Gsta3
ENSMUSG00000038121	4879.34	-0.480494	0.0866523	-5.54508	2.94e-08	3.71e-07	Fam210a
ENSMUSG00000021754	723.159	-0.480415	0.133731	-3.59239	0.000327655	0.0018078	Map3k1
ENSMUSG00000018334	281.55	-0.480341	0.128779	-3.72995	0.000191516	0.0011328	Ksr1
ENSMUSG00000030287	737.856	-0.480013	0.139325	-3.44527	0.000570482	0.00294199	Itpr2
ENSMUSG00000020826	277.644	-0.479242	0.14655	-3.27017	0.00107482	0.00509781	Nos2
ENSMUSG00000028843	383.194	-0.478648	0.190497	-2.51263	0.0119836	0.0400385	Sh3bgrl3
ENSMUSG00000028649	13907.7	-0.477615	0.101272	-4.71618	2.4e-06	2.18e-05	Macf1
ENSMUSG00000020326	27956	-0.477476	0.0911097	-5.24067	1.6e-07	1.78e-06	Ccng1
ENSMUSG00000070705	279.84	-0.476989	0.128101	-3.72354	0.000196449	0.00115881	Eid2b
ENSMUSG00000009621	588.734	-0.476877	0.0841057	-5.66997	1.43e-08	1.91e-07	Vav2
ENSMUSG00000035936	1150.43	-0.476755	0.130424	-3.65543	0.000256749	0.00145882	Aldh5a1
ENSMUSG00000051851	114.746	-0.476639	0.190378	-2.50365	0.012292	0.0409109	Cxx1c
ENSMUSG00000073678	310.255	-0.476425	0.120698	-3.94724	7.91e-05	0.000518463	Pgap1
ENSMUSG00000032609	254.43	-0.475582	0.175267	-2.71347	0.00665836	0.0242507	Klhdc8b
ENSMUSG00000031204	236.461	-0.475373	0.17397	-2.7325	0.00628565	0.023141	Asb12
ENSMUSG00000043140	808.863	-0.475142	0.102726	-4.62532	3.74e-06	3.28e-05	Tmem186
ENSMUSG00000045639	864.977	-0.475041	0.10309	-4.60802	4.07e-06	3.54e-05	Zfp629
ENSMUSG00000029718	1405.62	-0.474813	0.125859	-3.77259	0.000161561	0.00097088	Pcolce
ENSMUSG00000036278	4285.97	-0.474809	0.0863343	-5.49965	3.81e-08	4.69e-07	Macrod1
ENSMUSG00000000881	227.206	-0.474708	0.179065	-2.65103	0.00802459	0.0285119	Dlg3
ENSMUSG00000045100	734.482	-0.474643	0.0948452	-5.0044	5.6e-07	5.75e-06	Slc25a26
ENSMUSG00000055809	224.693	-0.474471	0.145806	-3.25412	0.00113746	0.00535529	Dnaaf3
ENSMUSG00000034872	156.654	-0.474258	0.19398	-2.44488	0.01449	0.0468687	Gipc3
ENSMUSG00000022150	1088.15	-0.473924	0.129423	-3.66183	0.000250418	0.00142659	Dab2
ENSMUSG00000019139	374.205	-0.473634	0.111784	-4.23706	2.26e-05	0.000167429	Isyna1
ENSMUSG00000061535	197.261	-0.47321	0.175364	-2.69844	0.0069665	0.0251448	C1qtnf7
ENSMUSG00000022475	1204.99	-0.472596	0.0987425	-4.78615	1.7e-06	1.6e-05	Hdac7
ENSMUSG00000031024	899.328	-0.472401	0.112216	-4.20974	2.56e-05	0.000186776	St5
ENSMUSG00000074519	209.959	-0.47223	0.142147	-3.32213	0.00089332	0.00433558	Zfp971
ENSMUSG00000031840	957.311	-0.472202	0.108095	-4.36839	1.25e-05	9.85e-05	Rab3a
ENSMUSG00000049295	672.212	-0.472148	0.100427	-4.70142	2.58e-06	2.33e-05	Zfp219
ENSMUSG00000030272	1594.28	-0.471568	0.0815327	-5.78379	7.3e-09	1.02e-07	Camk1
ENSMUSG00000058656	177.489	-0.471428	0.190108	-2.47979	0.0131458	0.0432703	Samd12
ENSMUSG00000038587	1488.34	-0.471142	0.0851951	-5.53015	3.2e-08	4.01e-07	Akap12
ENSMUSG00000014932	681.635	-0.470996	0.146358	-3.21811	0.00129037	0.00598725	Yes1
ENSMUSG00000026207	6559.52	-0.470993	0.0842335	-5.59152	2.25e-08	2.91e-07	Speg
ENSMUSG00000054580	186.235	-0.470763	0.151331	-3.11082	0.0018657	0.00828042	Pla2r1
ENSMUSG00000022235	803.447	-0.469935	0.10694	-4.3944	1.11e-05	8.84e-05	Cmbl
ENSMUSG00000021256	314.679	-0.46989	0.137491	-3.41761	0.000631739	0.00321668	Vash1
ENSMUSG00000038025	1260.91	-0.46942	0.0706805	-6.64144	3.11e-11	6.02e-10	Phf2
ENSMUSG00000024960	662.278	-0.469139	0.0823855	-5.69443	1.24e-08	1.67e-07	Plcb3
ENSMUSG00000086784	1255.41	-0.469034	0.0964378	-4.86359	1.15e-06	1.12e-05	Isoc2a
ENSMUSG00000033713	1789.23	-0.468958	0.0941856	-4.97908	6.39e-07	6.48e-06	Foxn3
ENSMUSG00000074364	3466.64	-0.46868	0.106249	-4.41114	1.03e-05	8.25e-05	Ehd2
ENSMUSG00000033705	826.792	-0.468567	0.116079	-4.03661	5.42e-05	0.000368775	Stard9
ENSMUSG00000020486	803.688	-0.468361	0.121449	-3.85645	0.000115045	0.000719065	38231
ENSMUSG00000021200	12195.6	-0.468303	0.10978	-4.26582	1.99e-05	0.000149611	Asb2
ENSMUSG00000064339	174034	-0.46787	0.147212	-3.17821	0.00148186	0.00676689	mt-Rnr2
ENSMUSG00000032786	5086.16	-0.467101	0.129541	-3.60583	0.000311161	0.00172715	Alas1
ENSMUSG00000026856	213.112	-0.466987	0.142068	-3.28707	0.00101235	0.00483064	Dolpp1
ENSMUSG00000005469	5965.15	-0.466861	0.0705463	-6.6178	3.65e-11	7.02e-10	Prkaca
ENSMUSG00000042978	2880.83	-0.46661	0.136049	-3.42972	0.000604209	0.0030938	Sbk1
ENSMUSG00000024601	2383.42	-0.46639	0.0697799	-6.68373	2.33e-11	4.6e-10	Isoc1
ENSMUSG00000040850	11258.3	-0.466344	0.115531	-4.03651	5.43e-05	0.000368784	Psme4
ENSMUSG00000028005	681.436	-0.466031	0.129891	-3.58787	0.000333392	0.00183759	Gucy1b3
ENSMUSG00000090110	101.34	-0.46593	0.177715	-2.62178	0.00874709	0.0306884	Cmc4
ENSMUSG00000068740	281.989	-0.465885	0.183387	-2.54045	0.0110709	0.037501	Celsr2
ENSMUSG00000043631	1085.23	-0.465684	0.165532	-2.81325	0.00490438	0.0188288	Ecm2
ENSMUSG00000026384	1810.92	-0.465418	0.119026	-3.91021	9.22e-05	0.000592872	Ptpn4
ENSMUSG00000020019	446.662	-0.465379	0.183536	-2.53563	0.0112245	0.0379345	Ntn4
ENSMUSG00000026930	3743.3	-0.465316	0.104365	-4.45856	8.25e-06	6.77e-05	Gpsm1
ENSMUSG00000043831	534.814	-0.465278	0.121446	-3.83115	0.000127544	0.000787793	Lysmd4
ENSMUSG00000014426	1384.1	-0.464958	0.0783817	-5.93197	2.99e-09	4.43e-08	Map3k4
ENSMUSG00000030560	1260.71	-0.464521	0.185382	-2.50575	0.0122192	0.0407316	Ctsc
ENSMUSG00000042500	636.436	-0.464508	0.102275	-4.54174	5.58e-06	4.72e-05	Ago4
ENSMUSG00000026547	1621	-0.46431	0.129331	-3.59009	0.000330561	0.00182256	Tagln2
ENSMUSG00000028207	6425.58	-0.464015	0.092884	-4.99564	5.86e-07	6e-06	Asph
ENSMUSG00000031523	3134.26	-0.463958	0.13215	-3.51086	0.000446662	0.00237346	Dlc1
ENSMUSG00000022098	1013.65	-0.463296	0.110559	-4.19047	2.78e-05	0.000202429	Bmp1
ENSMUSG00000096780	184.514	-0.462779	0.135133	-3.42461	0.000615685	0.00314234	Tmem181b-ps
ENSMUSG00000028713	750.805	-0.462046	0.159722	-2.89282	0.00381804	0.0152784	Cyp4b1
ENSMUSG00000018909	1110.6	-0.461911	0.118003	-3.91439	9.06e-05	0.000583841	Arrb1
ENSMUSG00000039763	1586.44	-0.461727	0.11451	-4.03222	5.53e-05	0.000375153	Dnajc28
ENSMUSG00000051747	171141	-0.46166	0.108273	-4.26385	2.01e-05	0.00015061	Ttn
ENSMUSG00000037432	119.248	-0.459554	0.179671	-2.55776	0.010535	0.0359693	Fer1l5
ENSMUSG00000015143	704.882	-0.458842	0.163095	-2.81333	0.00490308	0.0188288	Actn1
ENSMUSG00000042284	2024.71	-0.457957	0.0954469	-4.79803	1.6e-06	1.51e-05	Itga1
ENSMUSG00000048285	841.431	-0.456395	0.129649	-3.52023	0.000431174	0.00230176	Frmd6
ENSMUSG00000055053	3537.63	-0.455621	0.0822571	-5.53898	3.04e-08	3.83e-07	Nfic
ENSMUSG00000005686	1059.78	-0.455499	0.110142	-4.13555	3.54e-05	0.000251474	Ampd3
ENSMUSG00000042607	241.89	-0.455272	0.187488	-2.42827	0.015171	0.0487405	Asb4
ENSMUSG00000023191	379.452	-0.454985	0.17236	-2.63974	0.00829691	0.029317	P3h3
ENSMUSG00000021311	4847.55	-0.454438	0.107871	-4.2128	2.52e-05	0.000184574	Mtr
ENSMUSG00000075284	600.087	-0.453991	0.135597	-3.34808	0.000813728	0.00400329	Wipf1
ENSMUSG00000028717	182.365	-0.453586	0.152676	-2.9709	0.00296931	0.0123415	Tal1
ENSMUSG00000002228	522.923	-0.453525	0.166807	-2.71885	0.00655093	0.0239495	Ppm1j
ENSMUSG00000042647	2451.11	-0.453389	0.0938527	-4.83086	1.36e-06	1.3e-05	Acad12
ENSMUSG00000029432	21225.9	-0.452723	0.0726439	-6.23209	4.6e-10	7.75e-09	Gbas
ENSMUSG00000027931	561.889	-0.452684	0.117704	-3.84595	0.000120086	0.000747065	Npr1
ENSMUSG00000048027	741.151	-0.452668	0.0955222	-4.73888	2.15e-06	1.97e-05	Rb
ENSMUSG00000058173	350.384	-0.452611	0.121649	-3.72062	0.000198735	0.0011703	Smco4
ENSMUSG00000041126	968.399	-0.4524	0.0879022	-5.14663	2.65e-07	2.85e-06	H2afv
ENSMUSG00000019864	2190.46	-0.452316	0.0946802	-4.77731	1.78e-06	1.66e-05	Rtn4ip1
ENSMUSG00000028607	6713.55	-0.45229	0.0626458	-7.2198	5.21e-13	1.24e-11	Cpt2
ENSMUSG00000006205	2111.57	-0.451428	0.0962319	-4.69104	2.72e-06	2.45e-05	Htra1
ENSMUSG00000026600	170.134	-0.451181	0.177668	-2.53947	0.0111022	0.0375797	Soat1
ENSMUSG00000053898	36456	-0.451011	0.0904059	-4.98874	6.08e-07	6.18e-06	Ech1
ENSMUSG00000074305	1565.19	-0.45062	0.0806287	-5.58882	2.29e-08	2.95e-07	Peak1
ENSMUSG00000026495	4040.89	-0.450604	0.0885439	-5.08905	3.6e-07	3.8e-06	Efcab2
ENSMUSG00000028527	1055.09	-0.450503	0.145879	-3.08819	0.0020138	0.00882349	Ak4
ENSMUSG00000038256	897.233	-0.450453	0.0953222	-4.72558	2.29e-06	2.09e-05	Bcl9
ENSMUSG00000024909	226.444	-0.450367	0.157733	-2.85525	0.00430031	0.0168498	Efemp2
ENSMUSG00000015843	1739.98	-0.449523	0.0847554	-5.30377	1.13e-07	1.29e-06	Rxrg
ENSMUSG00000026814	4369.68	-0.449512	0.138553	-3.24435	0.00117721	0.0055184	Eng
ENSMUSG00000032724	923.931	-0.449488	0.105147	-4.27484	1.91e-05	0.000144557	Abtb2
ENSMUSG00000051335	1420.15	-0.449484	0.0750679	-5.9877	2.13e-09	3.23e-08	Gfod1
ENSMUSG00000051359	260.427	-0.449448	0.179496	-2.50395	0.0122814	0.0408916	Ncald
ENSMUSG00000038070	187.07	-0.448724	0.17857	-2.51288	0.011975	0.0400176	Cntln
ENSMUSG00000038485	1029.26	-0.448271	0.121883	-3.67787	0.000235187	0.00135252	Socs7
ENSMUSG00000038296	340.692	-0.447733	0.143901	-3.1114	0.00186204	0.0082674	Galnt18
ENSMUSG00000024663	349.498	-0.447428	0.142999	-3.12889	0.00175469	0.00785366	Rab3il1
ENSMUSG00000022912	708.405	-0.447373	0.127502	-3.50874	0.000450235	0.00238806	Pros1
ENSMUSG00000045284	197.696	-0.447284	0.174745	-2.55965	0.0104779	0.0358276	Dcaf12l1
ENSMUSG00000042686	722.878	-0.446974	0.0939653	-4.7568	1.97e-06	1.82e-05	Jph1
ENSMUSG00000025534	583.84	-0.44626	0.112464	-3.96804	7.25e-05	0.000479787	Gusb
ENSMUSG00000027203	474.173	-0.446168	0.0921177	-4.84345	1.28e-06	1.23e-05	Dut
ENSMUSG00000042249	574.509	-0.446087	0.121877	-3.66014	0.000252079	0.00143558	Adrbk2
ENSMUSG00000029661	4166.92	-0.445853	0.158829	-2.80712	0.00499869	0.0191061	Col1a2
ENSMUSG00000002274	581.43	-0.445801	0.169621	-2.62823	0.00858314	0.0301805	Metrn
ENSMUSG00000049775	10218.3	-0.445763	0.163066	-2.73364	0.00626389	0.0230707	Tmsb4x
ENSMUSG00000099881	298.848	-0.4453	0.107565	-4.13984	3.48e-05	0.000247455	2810013P06
ENSMUSG00000067928	138.272	-0.445167	0.168796	-2.6373	0.00835691	0.0294809	Zfp760
ENSMUSG00000072720	10562.6	-0.445144	0.110302	-4.0357	5.44e-05	0.000369925	Myo18b
ENSMUSG00000012819	229.317	-0.445112	0.147113	-3.02565	0.00248102	0.0105917	Cdh23
ENSMUSG00000039349	611.369	-0.44388	0.131528	-3.37481	0.000738669	0.00368101	C130074G19
ENSMUSG00000030357	10614.9	-0.443858	0.0919896	-4.82509	1.4e-06	1.34e-05	Fkbp4
ENSMUSG00000028545	192.575	-0.443264	0.150024	-2.95462	0.0031305	0.0129122	Bend5
ENSMUSG00000075595	1590.45	-0.442637	0.0736195	-6.01249	1.83e-09	2.8e-08	Zfp652
ENSMUSG00000031825	1866.94	-0.442144	0.110493	-4.00154	6.29e-05	0.000422151	Crispld2
ENSMUSG00000001288	536.059	-0.442066	0.120892	-3.65671	0.000255469	0.00145345	Rarg
ENSMUSG00000005397	4444.41	-0.441663	0.115085	-3.8377	0.000124194	0.000770126	Nid1
ENSMUSG00000041445	1323.31	-0.441108	0.130302	-3.38527	0.000711092	0.00356205	Mmrn2
ENSMUSG00000053716	1037.52	-0.440779	0.0854348	-5.15925	2.48e-07	2.67e-06	Dusp7
ENSMUSG00000022525	842.772	-0.440611	0.131863	-3.34143	0.000833493	0.0040888	Hrasls
ENSMUSG00000031486	475.024	-0.44032	0.156456	-2.81434	0.00488778	0.0187859	Adgra2
ENSMUSG00000029478	2019.87	-0.439954	0.103421	-4.25401	2.1e-05	0.000156441	Ncor2
ENSMUSG00000020601	1196.13	-0.439877	0.0921926	-4.77128	1.83e-06	1.71e-05	Trib2
ENSMUSG00000032109	438.35	-0.439621	0.103027	-4.26703	1.98e-05	0.000148867	Nlrx1
ENSMUSG00000032434	1059.65	-0.439461	0.112008	-3.92349	8.73e-05	0.000564875	Cmtm6
ENSMUSG00000045316	1324.09	-0.439166	0.121682	-3.60912	0.000307239	0.00170812	Fahd1
ENSMUSG00000045838	1325.68	-0.437563	0.175898	-2.4876	0.0128609	0.042486	A430105I19
ENSMUSG00000022110	18805	-0.436917	0.0769953	-5.6746	1.39e-08	1.86e-07	Sucla2
ENSMUSG00000021573	716.623	-0.4368	0.111579	-3.9147	9.05e-05	0.000583669	Tppp
ENSMUSG00000027552	120.668	-0.436765	0.170987	-2.55437	0.0106382	0.0362716	E2f5
ENSMUSG00000075585	539.147	-0.436188	0.111435	-3.91427	9.07e-05	0.000583843	6330403L08
ENSMUSG00000048232	481.882	-0.435405	0.126818	-3.4333	0.000596285	0.00305685	Fbxo10
ENSMUSG00000043252	1280.46	-0.43528	0.0992726	-4.3847	1.16e-05	9.2e-05	Tmem64
ENSMUSG00000037370	204.435	-0.435224	0.173504	-2.50844	0.0121265	0.0404459	Enpp1
ENSMUSG00000062373	7010.2	-0.43498	0.0569864	-7.63305	2.29e-14	6.33e-13	Tmem65
ENSMUSG00000021313	65022.9	-0.43456	0.121393	-3.57977	0.000343891	0.00188525	Ryr2
ENSMUSG00000024754	459.563	-0.43426	0.146678	-2.96063	0.00307015	0.0126965	Tmem2
ENSMUSG00000040723	2857.5	-0.43415	0.0714796	-6.07375	1.25e-09	1.96e-08	Rcsd1
ENSMUSG00000034520	501.579	-0.433757	0.13342	-3.25107	0.00114973	0.00540308	Gjc1
ENSMUSG00000007617	1636.95	-0.433713	0.0880315	-4.92679	8.36e-07	8.32e-06	Homer1
ENSMUSG00000015474	395.594	-0.433262	0.109194	-3.96783	7.25e-05	0.000479842	Ppt2
ENSMUSG00000020272	467.013	-0.433065	0.176804	-2.44941	0.0143091	0.0463758	Stk10
ENSMUSG00000062908	30231.6	-0.432377	0.0839824	-5.14843	2.63e-07	2.83e-06	Acadm
ENSMUSG00000024940	1136.9	-0.431219	0.0947137	-4.55286	5.29e-06	4.51e-05	Ltbp3
ENSMUSG00000024420	466.433	-0.431031	0.140192	-3.07458	0.00210798	0.00917575	Zfp521
ENSMUSG00000029575	1127.87	-0.431003	0.0922942	-4.66988	3.01e-06	2.7e-05	Mmab
ENSMUSG00000097412	180.99	-0.430857	0.136422	-3.15826	0.00158712	0.00718687	1810014B01
ENSMUSG00000031841	5064.92	-0.430857	0.0978669	-4.40247	1.07e-05	8.54e-05	Cdh13
ENSMUSG00000097487	305.663	-0.430612	0.158497	-2.71685	0.00659071	0.0240732	Ptges3l
ENSMUSG00000020863	1948.11	-0.430246	0.0748357	-5.74922	8.97e-09	1.24e-07	Luc7l3
ENSMUSG00000036241	3694.83	-0.429847	0.159983	-2.68683	0.00721347	0.0259658	Ube2r2
ENSMUSG00000039987	3038.54	-0.42963	0.0741092	-5.79725	6.74e-09	9.5e-08	Phtf2
ENSMUSG00000042804	457.21	-0.429256	0.143567	-2.98994	0.00279036	0.0117016	Gpr153
ENSMUSG00000053963	196.836	-0.429138	0.151597	-2.83078	0.00464351	0.0179427	Stum
ENSMUSG00000005882	5047.99	-0.428727	0.0814836	-5.26152	1.43e-07	1.6e-06	Uqcc1
ENSMUSG00000022214	4384.25	-0.428417	0.0733086	-5.84402	5.1e-09	7.31e-08	Dcaf11
ENSMUSG00000070423	148.451	-0.428283	0.16319	-2.62444	0.00867921	0.0304841	Olfr558
ENSMUSG00000039117	565.505	-0.427473	0.100401	-4.25766	2.07e-05	0.000154303	Taf4
ENSMUSG00000024462	498.506	-0.427436	0.14617	-2.92425	0.00345288	0.0140643	Gabbr1
ENSMUSG00000036545	714.427	-0.427432	0.168133	-2.54222	0.011015	0.0373504	Adamts2
ENSMUSG00000005873	9318.05	-0.427328	0.0634349	-6.73648	1.62e-11	3.27e-10	Reep5
ENSMUSG00000043602	177.874	-0.427054	0.172931	-2.46951	0.0135298	0.0442648	Zfp3
ENSMUSG00000000058	1817.3	-0.427015	0.129305	-3.30238	0.000958691	0.00459869	Cav2
ENSMUSG00000034118	451.207	-0.426945	0.120347	-3.54763	0.000388709	0.00210428	Tpst1
ENSMUSG00000023460	4633.53	-0.426457	0.0790425	-5.39529	6.84e-08	8.07e-07	Rab12
ENSMUSG00000027952	242.006	-0.426371	0.150396	-2.83499	0.00458268	0.0177631	Pmvk
ENSMUSG00000015243	1334.24	-0.426277	0.118549	-3.59578	0.000323426	0.0017874	Abca1
ENSMUSG00000025085	15507.5	-0.425977	0.05937	-7.17496	7.23e-13	1.69e-11	Ablim1
ENSMUSG00000039262	5367.96	-0.425801	0.0819273	-5.1973	2.02e-07	2.21e-06	Prrc2b
ENSMUSG00000003420	2007.93	-0.425737	0.0795902	-5.34911	8.84e-08	1.02e-06	Fcgrt
ENSMUSG00000032554	1306.32	-0.425435	0.133306	-3.19141	0.00141581	0.00650478	Trf
ENSMUSG00000020475	10591	-0.424863	0.114051	-3.72519	0.000195165	0.00115241	Pgam2
ENSMUSG00000096957	332.191	-0.424685	0.156543	-2.7129	0.00666982	0.0242764	E230013L22
ENSMUSG00000050666	308.813	-0.424206	0.105517	-4.02025	5.81e-05	0.000392885	Vstm4
ENSMUSG00000070733	1273.01	-0.423813	0.115122	-3.68141	0.000231945	0.00133676	Fryl
ENSMUSG00000058979	720.194	-0.423784	0.10638	-3.9837	6.79e-05	0.00045218	Cecr5
ENSMUSG00000036186	399.952	-0.423727	0.121149	-3.49757	0.000469518	0.00247818	Fam69b
ENSMUSG00000041134	1102.03	-0.423624	0.150169	-2.82099	0.00478758	0.0184294	Cyyr1
ENSMUSG00000033016	549.533	-0.422335	0.102857	-4.10606	4.02e-05	0.000282579	Nfatc1
ENSMUSG00000022257	1458.4	-0.421635	0.0855982	-4.92575	8.4e-07	8.35e-06	Laptm4b
ENSMUSG00000026853	14307.7	-0.421315	0.0806359	-5.2249	1.74e-07	1.92e-06	Crat
ENSMUSG00000051403	2087.58	-0.420935	0.0902963	-4.66171	3.14e-06	2.8e-05	Ppp1r37
ENSMUSG00000032014	305.789	-0.420643	0.15641	-2.68935	0.00715908	0.0257861	Oaf
ENSMUSG00000033458	232.804	-0.420566	0.145553	-2.88945	0.00385921	0.0154039	Fan1
ENSMUSG00000054452	16642.5	-0.420261	0.0699308	-6.00967	1.86e-09	2.85e-08	Aes
ENSMUSG00000049090	2713.38	-0.420251	0.0714376	-5.88277	4.03e-09	5.87e-08	Zadh2
ENSMUSG00000025733	2023.61	-0.420221	0.116738	-3.59968	0.000318612	0.00176399	Rhot2
ENSMUSG00000025494	166.307	-0.420155	0.147944	-2.83996	0.00451187	0.0175397	Sigirr
ENSMUSG00000044938	2672.41	-0.419438	0.118743	-3.53233	0.000411922	0.00221059	Klhl31
ENSMUSG00000034595	474.107	-0.419063	0.136895	-3.0612	0.00220449	0.00955021	Ppp1r18
ENSMUSG00000067586	652.308	-0.41884	0.103272	-4.05569	5e-05	0.000343297	S1pr3
ENSMUSG00000042246	357.967	-0.418201	0.122813	-3.4052	0.000661164	0.00334682	Tmc7
ENSMUSG00000019256	263.608	-0.418049	0.165145	-2.53141	0.0113605	0.0383191	Ahr
ENSMUSG00000042082	327.819	-0.417709	0.141509	-2.95183	0.00315896	0.0130165	Arsb
ENSMUSG00000047045	1299.85	-0.417604	0.105009	-3.97684	6.98e-05	0.000463804	Tmem164
ENSMUSG00000022610	635.286	-0.417528	0.152017	-2.74659	0.00602189	0.0223458	Mapk12
ENSMUSG00000021222	378.463	-0.41733	0.125182	-3.33377	0.000856762	0.00418751	Dcaf4
ENSMUSG00000051323	346.11	-0.417275	0.145088	-2.87602	0.00402722	0.0159714	Pcdh19
ENSMUSG00000031342	871.508	-0.417241	0.164368	-2.53846	0.0111341	0.0376732	Gpm6b
ENSMUSG00000090086	182.566	-0.417111	0.149641	-2.7874	0.00531321	0.0200733	AI480526
ENSMUSG00000037455	185.427	-0.416849	0.162996	-2.55743	0.010545	0.0359966	Slc18b1
ENSMUSG00000062604	1787.54	-0.416432	0.0858383	-4.85136	1.23e-06	1.19e-05	Srpk2
ENSMUSG00000025656	752.949	-0.416414	0.0848101	-4.90996	9.11e-07	9.01e-06	Arhgef9
ENSMUSG00000031239	360.615	-0.416305	0.141392	-2.94433	0.00323656	0.0132895	Itm2a
ENSMUSG00000014503	573.435	-0.416293	0.113117	-3.6802	0.000233055	0.00134226	Pkd2l2
ENSMUSG00000064302	13467.4	-0.415342	0.0871813	-4.76412	1.9e-06	1.76e-05	Clasp1
ENSMUSG00000038023	1742.01	-0.415259	0.100884	-4.11619	3.85e-05	0.000271986	Atp6v0a2
ENSMUSG00000025358	338.074	-0.415015	0.122173	-3.39694	0.000681447	0.00343342	Cdk2
ENSMUSG00000030102	1675.89	-0.414965	0.0852221	-4.86922	1.12e-06	1.09e-05	Itpr1
ENSMUSG00000021662	234.714	-0.414386	0.144311	-2.87147	0.00408569	0.0161699	Arhgef28
ENSMUSG00000051339	1319.86	-0.414314	0.106718	-3.88234	0.000103456	0.000654906	2900026A02
ENSMUSG00000026678	16623.8	-0.414278	0.105422	-3.92971	8.5e-05	0.000552104	Rgs5
ENSMUSG00000063060	513.804	-0.413808	0.167283	-2.47371	0.0133719	0.0438594	Sox7
ENSMUSG00000001911	3420.92	-0.413762	0.0941491	-4.39475	1.11e-05	8.83e-05	Nfix
ENSMUSG00000024038	5770.83	-0.413482	0.0878287	-4.70782	2.5e-06	2.27e-05	Ndufv3
ENSMUSG00000089824	189.424	-0.413164	0.132036	-3.12917	0.001753	0.00785254	Rbm12
ENSMUSG00000063382	1009.21	-0.41263	0.10696	-3.8578	0.000114413	0.000715887	Bcl9l
ENSMUSG00000049537	2146.8	-0.412606	0.0958617	-4.30418	1.68e-05	0.000128237	Tecrl
ENSMUSG00000001119	2683.63	-0.412526	0.143409	-2.87657	0.00402019	0.0159545	Col6a1
ENSMUSG00000022565	9297.51	-0.412494	0.0848084	-4.86383	1.15e-06	1.12e-05	Plec
ENSMUSG00000021646	1957.4	-0.412274	0.0767324	-5.37287	7.75e-08	9.08e-07	Mccc2
ENSMUSG00000079084	374.283	-0.41219	0.137255	-3.00309	0.00267252	0.0112868	Ccdc82
ENSMUSG00000044864	1479.25	-0.412137	0.0825693	-4.99141	5.99e-07	6.11e-06	Ankrd50
ENSMUSG00000020422	783.252	-0.412087	0.133378	-3.08961	0.00200418	0.0087925	Tns3
ENSMUSG00000027007	1046.8	-0.412009	0.0825254	-4.99251	5.96e-07	6.09e-06	Ssfa2
ENSMUSG00000022788	1621.18	-0.411976	0.102268	-4.02838	5.62e-05	0.00038043	Fgd4
ENSMUSG00000021281	1536.42	-0.411617	0.158299	-2.60025	0.00931563	0.0324267	Tnfaip2
ENSMUSG00000024866	426.713	-0.411513	0.169282	-2.43093	0.0150602	0.0484384	Acy3
ENSMUSG00000048490	790.323	-0.411373	0.100308	-4.10109	4.11e-05	0.000288015	Nrip1
ENSMUSG00000010175	2389.23	-0.411186	0.145368	-2.8286	0.00467525	0.0180532	Prox1
ENSMUSG00000038072	697.575	-0.411051	0.0780453	-5.26682	1.39e-07	1.56e-06	Galnt11
ENSMUSG00000022220	619.527	-0.410618	0.113711	-3.61107	0.000304932	0.0016965	Adcy4
ENSMUSG00000048731	281.909	-0.409151	0.151224	-2.7056	0.00681814	0.0247072	Ggnbp1
ENSMUSG00000097652	978.021	-0.408718	0.131624	-3.10518	0.00190161	0.00841072	Mhrt
ENSMUSG00000021255	851.49	-0.408593	0.106188	-3.84783	0.000119171	0.000741904	Esrrb
ENSMUSG00000019718	191.199	-0.408534	0.148692	-2.74752	0.00600481	0.022292	L3hypdh
ENSMUSG00000029804	1714.49	-0.408503	0.0860024	-4.74991	2.04e-06	1.88e-05	Herc3
ENSMUSG00000051375	804.437	-0.408472	0.135624	-3.0118	0.00259699	0.0110189	Pcdh1
ENSMUSG00000046447	691.513	-0.408209	0.144472	-2.82553	0.00472019	0.0181983	Camk2n1
ENSMUSG00000057914	1983.12	-0.408016	0.133317	-3.0605	0.00220966	0.00956686	Cacnb2
ENSMUSG00000040584	533.38	-0.407653	0.134952	-3.02072	0.00252178	0.0107499	Abcb1a
ENSMUSG00000019899	4258.91	-0.407423	0.0877684	-4.64202	3.45e-06	3.05e-05	Lama2
ENSMUSG00000029056	1369.48	-0.407398	0.0764362	-5.32991	9.83e-08	1.13e-06	Pank4
ENSMUSG00000038437	3327.15	-0.407097	0.0543536	-7.48979	6.9e-14	1.83e-12	Mllt6
ENSMUSG00000042460	815.397	-0.406929	0.0873584	-4.65815	3.19e-06	2.85e-05	C1galt1
ENSMUSG00000021903	1285.22	-0.406422	0.141056	-2.88128	0.00396069	0.0157472	Galnt15
ENSMUSG00000034911	1677.73	-0.405984	0.1129	-3.59595	0.00032321	0.00178715	Ushbp1
ENSMUSG00000009418	1475.24	-0.405699	0.131411	-3.08725	0.00202019	0.00884257	Nav1
ENSMUSG00000045817	635.485	-0.405681	0.159553	-2.5426	0.011003	0.0373169	Zfp36l2
ENSMUSG00000036862	591.204	-0.405664	0.113736	-3.56672	0.000361483	0.00196983	Dchs1
ENSMUSG00000037553	700.079	-0.405404	0.116618	-3.47635	0.000508282	0.00265365	Zdhhc18
ENSMUSG00000051000	1731.43	-0.405334	0.134873	-3.00531	0.00265309	0.0112176	Fam160a1
ENSMUSG00000055538	1434.27	-0.404967	0.120035	-3.37373	0.000741563	0.003688	Zcchc24
ENSMUSG00000036565	503.96	-0.404561	0.123524	-3.27515	0.00105607	0.00501711	Ttyh3
ENSMUSG00000022120	137.587	-0.403927	0.150153	-2.6901	0.00714302	0.025739	Rnf219
ENSMUSG00000021557	3785.7	-0.40332	0.0596949	-6.75636	1.42e-11	2.86e-10	Agtpbp1
ENSMUSG00000036863	813.468	-0.403136	0.135458	-2.9761	0.00291941	0.0121721	Syde2
ENSMUSG00000048429	1809.02	-0.402279	0.076608	-5.25114	1.51e-07	1.69e-06	1810026J23
ENSMUSG00000095115	1425.85	-0.401974	0.124783	-3.22139	0.00127572	0.00592724	Itpripl2
ENSMUSG00000031732	245.125	-0.401919	0.118593	-3.38906	0.000701337	0.00352236	Phlpp2
ENSMUSG00000036327	614.61	-0.401907	0.112836	-3.56185	0.000368247	0.00200228	Qsox2
ENSMUSG00000046668	553.678	-0.401646	0.123149	-3.26147	0.00110838	0.00523116	Cxxc5
ENSMUSG00000026821	463.742	-0.401393	0.13175	-3.04663	0.00231421	0.00998058	Ralgds
ENSMUSG00000102976	248.142	-0.401307	0.165625	-2.42299	0.0153934	0.0493634	Zc3h11a
ENSMUSG00000021930	1221.44	-0.400907	0.0938672	-4.271	1.95e-05	0.000146748	Spryd7
ENSMUSG00000027351	909.989	-0.400557	0.115647	-3.46362	0.00053296	0.00277078	Spred1
ENSMUSG00000029467	370846	-0.40039	0.0524406	-7.63513	2.26e-14	6.24e-13	Atp2a2
ENSMUSG00000059555	235.09	-0.400222	0.147945	-2.7052	0.00682629	0.0247316	Tor4a
ENSMUSG00000002603	447.827	-0.39998	0.105458	-3.79281	0.000148955	0.000901796	Tgfb1
ENSMUSG00000064210	791.201	-0.399424	0.106406	-3.75376	0.0001742	0.00104105	Ano6
ENSMUSG00000042010	11174.7	-0.399302	0.1152	-3.46617	0.000527923	0.00274625	Acacb
ENSMUSG00000019699	778.885	-0.399234	0.143593	-2.78031	0.00543072	0.0204192	Akt3
ENSMUSG00000026817	14610.4	-0.399179	0.0805995	-4.95262	7.32e-07	7.36e-06	Ak1
ENSMUSG00000028978	661.475	-0.398829	0.114291	-3.4896	0.000483735	0.00254236	Nos3
ENSMUSG00000002847	361.054	-0.398027	0.141725	-2.80845	0.00497801	0.0190396	Pla1a
ENSMUSG00000030201	2353.27	-0.397734	0.0727432	-5.46764	4.56e-08	5.52e-07	Lrp6
ENSMUSG00000002249	403.051	-0.397634	0.108079	-3.67909	0.000234067	0.00134713	Tead3
ENSMUSG00000043241	995.398	-0.397445	0.0676849	-5.87198	4.31e-09	6.25e-08	Upf2
ENSMUSG00000039328	238.424	-0.397423	0.143267	-2.77401	0.00553702	0.0207557	Rnf122
ENSMUSG00000026872	1205.5	-0.397329	0.133786	-2.96988	0.00297918	0.0123736	Zeb2
ENSMUSG00000054720	869.574	-0.397265	0.104747	-3.7926	0.000149079	0.00090209	Lrrc8c
ENSMUSG00000020828	310.615	-0.397002	0.112057	-3.54285	0.000395827	0.00213547	Pld2
ENSMUSG00000074781	465.914	-0.396891	0.105705	-3.7547	0.000173549	0.00103752	Ube2n
ENSMUSG00000032306	3064.73	-0.396866	0.0947375	-4.18912	2.8e-05	0.000203556	Mpi
ENSMUSG00000052310	985.639	-0.396543	0.0762807	-5.19847	2.01e-07	2.2e-06	Slc39a1
ENSMUSG00000030614	1105.83	-0.396463	0.0738403	-5.3692	7.91e-08	9.25e-07	Tmem126b
ENSMUSG00000031015	446.847	-0.395697	0.14438	-2.74067	0.00613141	0.0226696	Swap70
ENSMUSG00000033545	1321.9	-0.39534	0.0809726	-4.88239	1.05e-06	1.03e-05	Znrf1
ENSMUSG00000009406	447.368	-0.395318	0.0961178	-4.11285	3.91e-05	0.000275396	Elk1
ENSMUSG00000003382	917.495	-0.39531	0.0755156	-5.23481	1.65e-07	1.83e-06	Etv3
ENSMUSG00000026082	379.203	-0.395033	0.127308	-3.10297	0.00191588	0.00846302	Rev1
ENSMUSG00000004562	870.785	-0.394979	0.0952317	-4.14756	3.36e-05	0.000240129	Arhgef40
ENSMUSG00000031540	1531.44	-0.39497	0.0957432	-4.12531	3.7e-05	0.000262397	Kat6a
ENSMUSG00000013419	3636.92	-0.394888	0.0973848	-4.05493	5.02e-05	0.000344151	Zfp651
ENSMUSG00000024534	201.792	-0.394821	0.154432	-2.5566	0.01057	0.0360746	Sncaip
ENSMUSG00000054199	455.692	-0.394775	0.1014	-3.89323	9.89e-05	0.000630797	Gon4l
ENSMUSG00000046794	696.903	-0.394507	0.132073	-2.98703	0.00281701	0.011802	Ppp1r3b
ENSMUSG00000048537	4162.93	-0.394245	0.084487	-4.66634	3.07e-06	2.74e-05	Phldb1
ENSMUSG00000040447	356.713	-0.393904	0.123988	-3.17696	0.00148826	0.00678897	Spns2
ENSMUSG00000034192	397.572	-0.393486	0.109468	-3.59452	0.000324996	0.00179473	Lsm3
ENSMUSG00000027346	7209.41	-0.393157	0.102497	-3.83579	0.000125163	0.000775028	Gpcpd1
ENSMUSG00000026858	2227.88	-0.393119	0.135095	-2.90996	0.00361481	0.0146172	Fam73b
ENSMUSG00000037410	579.468	-0.393077	0.0988183	-3.97777	6.96e-05	0.000462345	Tbc1d2b
ENSMUSG00000071337	1060.49	-0.392671	0.0890592	-4.40911	1.04e-05	8.32e-05	Tia1
ENSMUSG00000005803	1264.49	-0.392665	0.0845029	-4.64676	3.37e-06	2.98e-05	Sqrdl
ENSMUSG00000014606	13807.4	-0.392242	0.0778381	-5.0392	4.67e-07	4.85e-06	Slc25a11
ENSMUSG00000052911	10223.7	-0.392218	0.0568588	-6.8981	5.27e-12	1.11e-10	Lamb2
ENSMUSG00000020282	774.906	-0.39216	0.0976269	-4.01692	5.9e-05	0.000397846	Rhbdf1
ENSMUSG00000021583	1225.4	-0.39162	0.0623783	-6.27815	3.43e-10	5.83e-09	Erap1
ENSMUSG00000038366	963.115	-0.39051	0.0819821	-4.76336	1.9e-06	1.77e-05	Lasp1
ENSMUSG00000022146	599.777	-0.390449	0.136903	-2.85201	0.00434432	0.0169915	Osmr
ENSMUSG00000060671	676.276	-0.390389	0.120662	-3.23538	0.00121482	0.00567857	Atp8b2
ENSMUSG00000015850	1207.52	-0.390042	0.147263	-2.6486	0.00808258	0.0286709	Adamtsl4
ENSMUSG00000031543	5743.89	-0.389775	0.0735476	-5.29963	1.16e-07	1.32e-06	Ank1
ENSMUSG00000036918	692.341	-0.389717	0.136202	-2.86132	0.00421881	0.0165868	Ttc7
ENSMUSG00000029158	2998.59	-0.389645	0.148204	-2.62911	0.00856086	0.0301205	Yipf7
ENSMUSG00000021286	948.078	-0.389441	0.111707	-3.48626	0.000489818	0.00257043	Zfyve21
ENSMUSG00000025010	194.436	-0.389392	0.14824	-2.62677	0.00862003	0.0302917	Ccnj
ENSMUSG00000004980	12691.4	-0.389366	0.0617322	-6.30734	2.84e-10	4.9e-09	Hnrnpa2b1
ENSMUSG00000021065	664.605	-0.389353	0.0917685	-4.24277	2.21e-05	0.00016364	Fut8
ENSMUSG00000063694	573.826	-0.389336	0.105767	-3.68109	0.000232241	0.00133801	Cycs
ENSMUSG00000035242	721.751	-0.389276	0.111687	-3.48541	0.000491375	0.00257782	Oaz1
ENSMUSG00000059248	963.49	-0.388529	0.0753516	-5.15622	2.52e-07	2.71e-06	40057
ENSMUSG00000030536	1750.15	-0.388516	0.123327	-3.1503	0.00163104	0.00737083	Iqgap1
ENSMUSG00000000530	855.033	-0.388391	0.116819	-3.32472	0.000885078	0.00431008	Acvrl1
ENSMUSG00000052921	1486.04	-0.388165	0.0708319	-5.48008	4.25e-08	5.19e-07	Arhgef15
ENSMUSG00000058498	2082.89	-0.387999	0.148777	-2.60793	0.00910921	0.0317657	Rnf207
ENSMUSG00000043943	453.343	-0.387938	0.154243	-2.51511	0.0118996	0.0397888	Naalad2
ENSMUSG00000031974	1438.62	-0.387221	0.0885407	-4.37336	1.22e-05	9.66e-05	Abcb10
ENSMUSG00000060301	703.913	-0.387058	0.0754556	-5.12961	2.9e-07	3.11e-06	2.61e+17
ENSMUSG00000006215	572.095	-0.385167	0.112598	-3.42074	0.000624503	0.00318265	Zbtb17
ENSMUSG00000026123	3470.2	-0.385098	0.059192	-6.50592	7.72e-11	1.43e-09	Plekhb2
ENSMUSG00000025868	1527.2	-0.384458	0.107518	-3.57575	0.000349231	0.00191149	Higd2a
ENSMUSG00000027848	422.313	-0.383818	0.151099	-2.54018	0.0110797	0.0375182	Olfml3
ENSMUSG00000046768	983.737	-0.38368	0.122911	-3.1216	0.00179869	0.00801698	Rhoj
ENSMUSG00000028990	784	-0.383115	0.118689	-3.22788	0.00124712	0.00581464	Lzic
ENSMUSG00000027288	25002.9	-0.382218	0.0751107	-5.08873	3.6e-07	3.8e-06	Zfp106
ENSMUSG00000018401	929.875	-0.382144	0.107582	-3.55212	0.000382134	0.00207128	Mtmr4
ENSMUSG00000034442	961.608	-0.381902	0.110319	-3.46179	0.000536602	0.00278772	Trmt5
ENSMUSG00000036026	2580.28	-0.381764	0.0686435	-5.56154	2.67e-08	3.41e-07	Tmem63b
ENSMUSG00000017754	661.69	-0.381599	0.12147	-3.1415	0.00168086	0.00757173	Pltp
ENSMUSG00000024948	1328.87	-0.381448	0.114892	-3.32005	0.000900023	0.00436689	Map4k2
ENSMUSG00000037523	2128.97	-0.381394	0.123803	-3.08065	0.00206549	0.00901575	Mavs
ENSMUSG00000026519	565.216	-0.380912	0.084091	-4.52976	5.91e-06	4.98e-05	Tmem63a
ENSMUSG00000020241	2635.94	-0.380855	0.129709	-2.93622	0.00332239	0.0135999	Col6a2
ENSMUSG00000024620	1906.77	-0.380811	0.109134	-3.48939	0.000484121	0.00254362	Pdgfrb
ENSMUSG00000040694	4538.32	-0.379991	0.0725112	-5.24044	1.6e-07	1.78e-06	Apobec2
ENSMUSG00000099689	319.136	-0.379805	0.130151	-2.91819	0.00352065	0.0143066	Zfp383
ENSMUSG00000031216	1521.5	-0.379692	0.0761461	-4.98637	6.15e-07	6.25e-06	Stard8
ENSMUSG00000104344	256.527	-0.379559	0.146751	-2.58642	0.009698	0.0335351	38077
ENSMUSG00000028763	14749.3	-0.378965	0.0785344	-4.82547	1.4e-06	1.33e-05	Hspg2
ENSMUSG00000064373	8470.13	-0.378957	0.0775001	-4.88976	1.01e-06	9.92e-06	Sepp1
ENSMUSG00000097729	479.334	-0.37893	0.125411	-3.0215	0.00251522	0.0107246	2310015A10
ENSMUSG00000046785	1878.2	-0.378654	0.0675009	-5.60962	2.03e-08	2.64e-07	Epm2aip1
ENSMUSG00000026260	15707.4	-0.378599	0.0688457	-5.49925	3.81e-08	4.7e-07	Ndufa10
ENSMUSG00000024962	5183.63	-0.378399	0.0854942	-4.42602	9.6e-06	7.78e-05	Vegfb
ENSMUSG00000040321	822.413	-0.377618	0.0795645	-4.74606	2.07e-06	1.91e-05	Zfp770
ENSMUSG00000047181	171.528	-0.377596	0.143302	-2.63497	0.00841447	0.0296416	Samd14
ENSMUSG00000025525	1238.54	-0.377423	0.105278	-3.58501	0.000337066	0.0018538	Apool
ENSMUSG00000022799	1891.57	-0.377292	0.0958825	-3.93494	8.32e-05	0.000541854	Arhgap31
ENSMUSG00000079487	1033.58	-0.377084	0.0885415	-4.25884	2.05e-05	0.000153758	Med12
ENSMUSG00000049686	293.575	-0.376876	0.117418	-3.20969	0.00132877	0.00614566	Orai1
ENSMUSG00000022306	616.049	-0.376819	0.151789	-2.48251	0.0130459	0.0429903	Zfpm2
ENSMUSG00000038024	1082.39	-0.376374	0.101405	-3.71159	0.000205964	0.00120426	Dennd4c
ENSMUSG00000035620	1308.89	-0.375248	0.0881377	-4.25751	2.07e-05	0.000154339	Ric8b
ENSMUSG00000019846	2525.61	-0.374981	0.0898348	-4.17412	2.99e-05	0.000216439	Lama4
ENSMUSG00000032855	2580.21	-0.37459	0.0869134	-4.30993	1.63e-05	0.000125283	Pkd1
ENSMUSG00000003810	4574.17	-0.373958	0.0721052	-5.18628	2.15e-07	2.34e-06	Mast2
ENSMUSG00000073838	551.384	-0.373563	0.106798	-3.49785	0.000469031	0.00247712	Tufm
ENSMUSG00000001151	2526.01	-0.373458	0.0697059	-5.35763	8.43e-08	9.8e-07	Pcnt
ENSMUSG00000061665	772.328	-0.373431	0.104861	-3.5612	0.000369164	0.00200538	Cd2ap
ENSMUSG00000018501	4468.57	-0.373342	0.0805804	-4.63316	3.6e-06	3.17e-05	Ncor1
ENSMUSG00000048920	1373.01	-0.372991	0.0743386	-5.01746	5.24e-07	5.4e-06	Fkrp
ENSMUSG00000026837	1471.74	-0.372865	0.133929	-2.78405	0.00536844	0.0202334	Col5a1
ENSMUSG00000060090	362.032	-0.372862	0.136916	-2.7233	0.00646331	0.0236935	Rp2
ENSMUSG00000031864	827.075	-0.372722	0.0865249	-4.30768	1.65e-05	0.000126391	Ints10
ENSMUSG00000040681	424.842	-0.372487	0.137642	-2.70619	0.00680598	0.0246683	Hmgn1
ENSMUSG00000032602	5376.99	-0.372405	0.092381	-4.03118	5.55e-05	0.000376663	Slc25a20
ENSMUSG00000021061	6148.37	-0.372234	0.0729163	-5.10495	3.31e-07	3.51e-06	Sptb
ENSMUSG00000030035	1145.21	-0.372061	0.0950042	-3.91626	8.99e-05	0.000580483	Wbp1
ENSMUSG00000046916	634.661	-0.371614	0.143763	-2.58491	0.00974038	0.0336438	Myct1
ENSMUSG00000018770	33663.6	-0.371529	0.0726312	-5.11527	3.13e-07	3.33e-06	Atp5g3
ENSMUSG00000029723	3463.37	-0.371454	0.0878289	-4.22929	2.34e-05	0.000172945	Tsc22d4
ENSMUSG00000078716	1068.23	-0.370804	0.0868289	-4.27051	1.95e-05	0.000146942	Tmem8b
ENSMUSG00000038884	173.012	-0.370668	0.149166	-2.48493	0.0129576	0.0427564	A230050P20
ENSMUSG00000023809	1103.59	-0.370274	0.0781712	-4.73671	2.17e-06	1.99e-05	Rps6ka2
ENSMUSG00000031985	7236.04	-0.370132	0.069688	-5.31128	1.09e-07	1.24e-06	Gnpat
ENSMUSG00000022517	5816.57	-0.369694	0.0575739	-6.4212	1.35e-10	2.43e-09	Mgrn1
ENSMUSG00000031903	315.885	-0.369581	0.12694	-2.91146	0.0035974	0.0145536	Pla2g15
ENSMUSG00000034903	2381.79	-0.368563	0.0842988	-4.37211	1.23e-05	9.7e-05	Cobll1
ENSMUSG00000038872	254.187	-0.367813	0.121238	-3.0338	0.00241494	0.0103633	Zfhx3
ENSMUSG00000018411	2816.95	-0.36776	0.148328	-2.47937	0.0131613	0.0433129	Mapt
ENSMUSG00000043090	496.975	-0.367446	0.115629	-3.1778	0.00148397	0.00677297	Zfp866
ENSMUSG00000040711	294.15	-0.367421	0.131393	-2.79635	0.00516833	0.0196245	Sh3pxd2b
ENSMUSG00000024052	331.966	-0.367298	0.149604	-2.45513	0.0140833	0.0457727	Lpin2
ENSMUSG00000073968	458.822	-0.367144	0.116666	-3.14698	0.00164968	0.0074429	Trim68
ENSMUSG00000051586	2705.59	-0.367038	0.0959812	-3.82406	0.000131272	0.00080622	Mical3
ENSMUSG00000026811	2187.54	-0.366531	0.0848263	-4.32096	1.55e-05	0.000119708	St6galnac6
ENSMUSG00000024181	2305.38	-0.366487	0.100606	-3.6428	0.000269687	0.00152128	Mrpl28
ENSMUSG00000024219	2749.28	-0.366432	0.0689446	-5.31488	1.07e-07	1.22e-06	Anks1
ENSMUSG00000031969	1493.93	-0.366424	0.0793602	-4.61723	3.89e-06	3.4e-05	Acad8
ENSMUSG00000022895	2472.61	-0.366379	0.0934081	-3.92235	8.77e-05	0.000567344	Ets2
ENSMUSG00000050271	387.668	-0.366335	0.106338	-3.44499	0.000571077	0.00294418	D8Ertd82e
ENSMUSG00000032812	921.794	-0.36583	0.124094	-2.948	0.00319839	0.013164	Arap1
ENSMUSG00000074227	485.307	-0.365585	0.1007	-3.63042	0.000282964	0.00158762	Spint2
ENSMUSG00000021738	740.967	-0.365386	0.0802596	-4.55255	5.3e-06	4.51e-05	Atxn7
ENSMUSG00000030554	403.274	-0.365306	0.127342	-2.8687	0.00412164	0.016275	Synm
ENSMUSG00000063663	296.915	-0.36521	0.126692	-2.88266	0.00394335	0.0156891	Brwd3
ENSMUSG00000036898	268.723	-0.365193	0.120579	-3.02867	0.00245631	0.0105088	Zfp157
ENSMUSG00000074743	1822.4	-0.365069	0.150419	-2.42702	0.0152235	0.0488999	Thbd
ENSMUSG00000048960	1123.26	-0.364991	0.108408	-3.36685	0.000760334	0.00376512	Prex2
ENSMUSG00000009995	1583.02	-0.364455	0.0677736	-5.37753	7.55e-08	8.86e-07	Taz
ENSMUSG00000038462	20862.3	-0.363618	0.0851855	-4.26854	1.97e-05	0.000148054	Uqcrfs1
ENSMUSG00000028073	642.341	-0.362832	0.12243	-2.96358	0.00304082	0.0126024	Pear1
ENSMUSG00000004880	559.436	-0.362639	0.102333	-3.54371	0.000394539	0.00212918	Lbr
ENSMUSG00000056724	553.899	-0.362509	0.108556	-3.33937	0.000839699	0.00411574	Nbeal2
ENSMUSG00000005698	1362.08	-0.362424	0.0650166	-5.57432	2.48e-08	3.19e-07	Ctcf
ENSMUSG00000039670	520.182	-0.362418	0.137001	-2.64537	0.00816025	0.0288927	Oxld1
ENSMUSG00000028756	17910.8	-0.362218	0.074677	-4.85046	1.23e-06	1.19e-05	Pink1
ENSMUSG00000027583	606.12	-0.361854	0.103944	-3.48123	0.000499125	0.00261214	Zbtb46
ENSMUSG00000029776	6823.01	-0.361854	0.0786579	-4.60035	4.22e-06	3.67e-05	Hibadh
ENSMUSG00000038763	4714.98	-0.361603	0.0957521	-3.77645	0.000159079	0.000956964	Alpk3
ENSMUSG00000042903	1873.84	-0.359934	0.0658774	-5.46369	4.66e-08	5.63e-07	Foxo4
ENSMUSG00000074272	306.566	-0.359913	0.121462	-2.96317	0.00304487	0.0126071	Ceacam1
ENSMUSG00000025169	261.733	-0.359843	0.141116	-2.54997	0.0107731	0.0366522	Ogfod3
ENSMUSG00000073792	241.766	-0.359465	0.115136	-3.12209	0.00179572	0.00800582	Alg6
ENSMUSG00000017817	15629.4	-0.359278	0.0877981	-4.09209	4.28e-05	0.000298341	Jph2
ENSMUSG00000106847	1681.53	-0.358894	0.0793418	-4.52339	6.09e-06	5.13e-05	Peg13
ENSMUSG00000029359	2257.24	-0.358819	0.10648	-3.36984	0.000752124	0.0037298	Tesc
ENSMUSG00000005505	186.165	-0.358569	0.130081	-2.7565	0.00584231	0.0217775	Kbtbd4
ENSMUSG00000037112	364.721	-0.358407	0.12566	-2.8522	0.0043418	0.0169854	Sik2
ENSMUSG00000056228	871.142	-0.358282	0.0859469	-4.16865	3.06e-05	0.00022133	Cars2
ENSMUSG00000029557	285.994	-0.358178	0.139508	-2.56744	0.0102452	0.0351604	Mrm2
ENSMUSG00000026586	1883.32	-0.358166	0.0796634	-4.496	6.92e-06	5.76e-05	Prrx1
ENSMUSG00000014850	391.509	-0.357686	0.126322	-2.83153	0.00463252	0.0179162	Msh3
ENSMUSG00000019787	10939.8	-0.35732	0.0649274	-5.50338	3.73e-08	4.61e-07	Trdn
ENSMUSG00000037822	2038.7	-0.357252	0.0947548	-3.77028	0.000163064	0.000979572	Smim14
ENSMUSG00000032624	293.452	-0.357081	0.127069	-2.81013	0.0049522	0.0189644	Eml4
ENSMUSG00000030217	817.934	-0.35673	0.130761	-2.72812	0.00636972	0.0234156	Art4
ENSMUSG00000056917	860.737	-0.356678	0.0903932	-3.94585	7.95e-05	0.000520285	Sipa1
ENSMUSG00000039753	1545.77	-0.356478	0.0834865	-4.26989	1.96e-05	0.000147228	Fbxl5
ENSMUSG00000055240	191.115	-0.355943	0.133677	-2.66271	0.00775144	0.0276436	Zfp101
ENSMUSG00000047832	172.992	-0.355941	0.13844	-2.57109	0.010138	0.0348384	Cdca4
ENSMUSG00000035441	376.536	-0.355926	0.146	-2.43785	0.0147751	0.0476408	Myo1d
ENSMUSG00000031119	587.251	-0.355135	0.140236	-2.53242	0.0113279	0.0382317	Gpc4
ENSMUSG00000024378	308.904	-0.354961	0.14107	-2.51621	0.0118626	0.0396951	Stard4
ENSMUSG00000063450	2007.11	-0.354912	0.0750581	-4.7285	2.26e-06	2.06e-05	Syne2
ENSMUSG00000031633	136399	-0.354596	0.091611	-3.87067	0.000108537	0.000682367	Slc25a4
ENSMUSG00000015501	1147.25	-0.354401	0.143993	-2.46123	0.013846	0.0451287	Hivep2
ENSMUSG00000021294	628.55	-0.354242	0.102296	-3.4629	0.000534377	0.00277732	Kif26a
ENSMUSG00000043162	896.76	-0.35412	0.104531	-3.38771	0.00070479	0.00353457	Pyurf
ENSMUSG00000062949	464.481	-0.353738	0.13683	-2.58524	0.00973109	0.0336294	Atp11c
ENSMUSG00000034485	2290.62	-0.353704	0.0964261	-3.66814	0.000244321	0.00139693	Uaca
ENSMUSG00000049999	491.057	-0.353636	0.105723	-3.34493	0.000823023	0.00403972	Ppp1r3d
ENSMUSG00000025323	331.479	-0.353397	0.123612	-2.85891	0.00425093	0.0166865	Sp4
ENSMUSG00000022678	977.742	-0.353273	0.0776072	-4.55207	5.31e-06	4.52e-05	Nde1
ENSMUSG00000025608	4753.85	-0.353035	0.103482	-3.41157	0.000645896	0.00327912	Podxl
ENSMUSG00000004789	19560.5	-0.353017	0.0754316	-4.67997	2.87e-06	2.58e-05	Dlst
ENSMUSG00000024098	2887.88	-0.352357	0.0765888	-4.60063	4.21e-06	3.66e-05	Twsg1
ENSMUSG00000028248	2607.15	-0.352249	0.0801497	-4.3949	1.11e-05	8.83e-05	Pnisr
ENSMUSG00000032280	430.995	-0.352147	0.140566	-2.50521	0.0122378	0.0407778	Tle3
ENSMUSG00000021375	4432.85	-0.351734	0.0711175	-4.94582	7.58e-07	7.59e-06	Kif13a
ENSMUSG00000055799	267.586	-0.351329	0.121846	-2.88339	0.00393415	0.0156561	Tcf7l1
ENSMUSG00000002885	1146.21	-0.350931	0.0803685	-4.36652	1.26e-05	9.92e-05	Adgre5
ENSMUSG00000018417	847.949	-0.350765	0.0972351	-3.6074	0.000309286	0.0017184	Myo1b
ENSMUSG00000064345	659652	-0.350523	0.0946079	-3.70501	0.000211385	0.00123139	mt-Nd2
ENSMUSG00000026842	1623.81	-0.350493	0.0820835	-4.26996	1.96e-05	0.000147228	Abl1
ENSMUSG00000022748	1145.1	-0.349921	0.0942282	-3.71355	0.000204376	0.00119687	Cmss1
ENSMUSG00000066235	387.056	-0.349	0.135908	-2.56792	0.0102311	0.035119	Pomgnt2
ENSMUSG00000021843	10137.9	-0.348896	0.0595999	-5.85397	4.8e-09	6.92e-08	Ktn1
ENSMUSG00000002871	731.368	-0.348863	0.0927901	-3.7597	0.000170116	0.0010184	Tpra1
ENSMUSG00000028402	2472.71	-0.348703	0.07833	-4.45172	8.52e-06	6.97e-05	Mpdz
ENSMUSG00000032044	457.354	-0.348368	0.0954645	-3.64919	0.000263068	0.00148983	Rpusd4
ENSMUSG00000029673	769.876	-0.348088	0.119661	-2.90895	0.00362641	0.014652	Auts2
ENSMUSG00000003316	5745.22	-0.347934	0.0762696	-4.5619	5.07e-06	4.33e-05	Glg1
ENSMUSG00000028382	1266.28	-0.347819	0.099974	-3.47909	0.000503115	0.00262984	Ptbp3
ENSMUSG00000024132	6838.01	-0.34746	0.0869144	-3.99773	6.4e-05	0.000428005	Eci1
ENSMUSG00000085438	13753.7	-0.34745	0.0570595	-6.08926	1.13e-09	1.79e-08	1700020I14
ENSMUSG00000030861	5157.22	-0.347414	0.0709883	-4.89396	9.88e-07	9.72e-06	Acadsb
ENSMUSG00000027650	956.094	-0.347114	0.0770851	-4.503	6.7e-06	5.59e-05	Tti1
ENSMUSG00000059475	332.958	-0.347042	0.10454	-3.3197	0.000901144	0.0043711	Zfp426
ENSMUSG00000006386	1838.19	-0.346933	0.125243	-2.77007	0.00560438	0.0209674	Tek
ENSMUSG00000038967	9609.7	-0.3469	0.0728142	-4.76419	1.9e-06	1.76e-05	Pdk2
ENSMUSG00000048814	350.185	-0.346333	0.120948	-2.86348	0.00419012	0.0164965	Lonrf2
ENSMUSG00000033577	695.942	-0.346104	0.133125	-2.59983	0.00932688	0.0324386	Myo6
ENSMUSG00000006344	283.158	-0.346013	0.141936	-2.43781	0.0147764	0.0476408	Ggt5
ENSMUSG00000034910	988.747	-0.345923	0.102971	-3.35942	0.000781053	0.00385536	Pygo1
ENSMUSG00000028223	12944.7	-0.345546	0.072179	-4.78735	1.69e-06	1.59e-05	Decr1
ENSMUSG00000026072	470.641	-0.345513	0.135044	-2.55853	0.0105116	0.0358968	Il1r1
ENSMUSG00000046280	571.257	-0.34515	0.107296	-3.21682	0.00129622	0.00600929	She
ENSMUSG00000005682	562.549	-0.345132	0.09476	-3.64217	0.00027035	0.00152359	Pan2
ENSMUSG00000002012	263.119	-0.345091	0.135022	-2.55582	0.0105939	0.0361348	Pnck
ENSMUSG00000026031	1309.07	-0.344479	0.0923268	-3.73109	0.000190656	0.00112848	Cflar
ENSMUSG00000014554	578.889	-0.34446	0.0882126	-3.90489	9.43e-05	0.000604272	Dguok
ENSMUSG00000034863	674.159	-0.344339	0.0831989	-4.13874	3.49e-05	0.000248414	Ano8
ENSMUSG00000058587	1641.88	-0.343948	0.0725296	-4.74217	2.11e-06	1.94e-05	Tmod3
ENSMUSG00000016087	489.804	-0.343786	0.113551	-3.02758	0.00246518	0.0105397	Fli1
ENSMUSG00000032011	311.479	-0.343786	0.13722	-2.50536	0.0122328	0.040769	Thy1
ENSMUSG00000073176	265.088	-0.342495	0.117057	-2.92588	0.00343484	0.0140105	Zfp449
ENSMUSG00000028164	861.662	-0.341886	0.0799223	-4.27772	1.89e-05	0.000142823	Manba
ENSMUSG00000029622	1029.69	-0.34187	0.118692	-2.88032	0.00397278	0.0157917	Arpc1b
ENSMUSG00000025823	958.53	-0.341502	0.129474	-2.63762	0.00834911	0.0294593	Pdia4
ENSMUSG00000050856	7355.77	-0.34048	0.0808182	-4.21291	2.52e-05	0.000184562	Atp5k
ENSMUSG00000018920	227.937	-0.339971	0.126029	-2.69756	0.00698494	0.0252008	Cxcl16
ENSMUSG00000006456	291.877	-0.339437	0.124092	-2.73536	0.00623112	0.0229696	Rbm14
ENSMUSG00000044033	5950.21	-0.3393	0.110478	-3.07119	0.00213209	0.00927371	Ccdc141
ENSMUSG00000032198	1412.66	-0.338791	0.0980028	-3.45695	0.000546323	0.00283005	Dock6
ENSMUSG00000038143	702.537	-0.338238	0.116506	-2.90318	0.00369391	0.0148774	Stox2
ENSMUSG00000022906	564.905	-0.337974	0.111736	-3.02476	0.00248828	0.0106201	Parp9
ENSMUSG00000026888	4999.18	-0.337922	0.083045	-4.06914	4.72e-05	0.000325361	Grb14
ENSMUSG00000038718	287.463	-0.337918	0.120679	-2.80013	0.00510814	0.0194399	Pbx3
ENSMUSG00000015944	1062.55	-0.337511	0.0885159	-3.813	0.000137291	0.000838422	Gatsl2
ENSMUSG00000003154	1444.18	-0.337443	0.0710705	-4.748	2.05e-06	1.9e-05	Foxj2
ENSMUSG00000028669	468.576	-0.336909	0.116489	-2.89221	0.00382542	0.0153043	Pithd1
ENSMUSG00000039197	4207.83	-0.336896	0.0951813	-3.53952	0.000400859	0.00215821	Adk
ENSMUSG00000016427	4300.48	-0.33684	0.0819707	-4.10927	3.97e-05	0.00027935	Ndufa1
ENSMUSG00000026414	211709	-0.336716	0.0701296	-4.80134	1.58e-06	1.49e-05	Tnnt2
ENSMUSG00000018428	4833.32	-0.336639	0.0980561	-3.43313	0.000596659	0.00305785	Akap1
ENSMUSG00000036712	1402.19	-0.336492	0.0614707	-5.47403	4.4e-08	5.34e-07	Cyld
ENSMUSG00000031782	14025.4	-0.335838	0.097241	-3.45367	0.000553017	0.00286045	Coq9
ENSMUSG00000027304	1239.05	-0.335475	0.0732231	-4.58155	4.62e-06	3.97e-05	Rtf1
ENSMUSG00000075254	4508.67	-0.335368	0.0796483	-4.21061	2.55e-05	0.000186139	Heg1
ENSMUSG00000020453	456.838	-0.33519	0.10099	-3.31905	0.000903249	0.00438008	Patz1
ENSMUSG00000002028	2200.21	-0.335028	0.101478	-3.30148	0.000961747	0.00461207	Kmt2a
ENSMUSG00000035900	1693.11	-0.334944	0.0883983	-3.78903	0.000151237	0.0009136	Gramd4
ENSMUSG00000028383	8165.26	-0.334846	0.0726333	-4.61009	4.03e-06	3.51e-05	Hsdl2
ENSMUSG00000090394	597.446	-0.334045	0.113193	-2.95111	0.0031663	0.0130412	4930523C07
ENSMUSG00000037416	2225.78	-0.333576	0.0822299	-4.05663	4.98e-05	0.000342057	Dmxl1
ENSMUSG00000038342	1793.38	-0.333223	0.0950187	-3.50693	0.000453315	0.00240366	Mlxip
ENSMUSG00000026860	1438.59	-0.333206	0.0907727	-3.67078	0.000241816	0.00138442	Sh3glb2
ENSMUSG00000059325	4685.97	-0.332847	0.114916	-2.89643	0.00377435	0.015128	Hopx
ENSMUSG00000062519	395.853	-0.332121	0.101614	-3.26847	0.00108132	0.00512303	Zfp398
ENSMUSG00000040234	620.722	-0.332005	0.0874078	-3.79835	0.000145665	0.000884262	Tm7sf3
ENSMUSG00000022263	1648.81	-0.331882	0.0724781	-4.57907	4.67e-06	4.02e-05	Trio
ENSMUSG00000015937	721.73	-0.331806	0.0952842	-3.48227	0.000497177	0.00260352	H2afy
ENSMUSG00000041058	2774.33	-0.331515	0.102068	-3.24799	0.00116224	0.00545713	Wwp1
ENSMUSG00000000399	12498.6	-0.331352	0.0837258	-3.95759	7.57e-05	0.000498223	Ndufa9
ENSMUSG00000032527	3504.35	-0.331287	0.0795845	-4.16271	3.14e-05	0.000226696	Pccb
ENSMUSG00000048878	687.482	-0.331207	0.0813671	-4.07053	4.69e-05	0.00032369	Hexim1
ENSMUSG00000060166	894.702	-0.330914	0.075132	-4.40443	1.06e-05	8.47e-05	Zdhhc8
ENSMUSG00000041625	249.691	-0.330684	0.118202	-2.79761	0.00514819	0.0195652	Ggact
ENSMUSG00000032232	1911.38	-0.330641	0.112285	-2.94466	0.00323311	0.0132784	Cgnl1
ENSMUSG00000038766	931.836	-0.330519	0.083913	-3.93884	8.19e-05	0.000534137	Gabpb2
ENSMUSG00000028053	2863.92	-0.330433	0.0622379	-5.30919	1.1e-07	1.26e-06	Ash1l
ENSMUSG00000059895	8125.05	-0.330336	0.114418	-2.8871	0.00388812	0.015505	Ptp4a3
ENSMUSG00000031378	1070.63	-0.330105	0.0977071	-3.37851	0.000728797	0.00364336	Abcd1
ENSMUSG00000013593	27072.2	-0.330005	0.0806713	-4.09073	4.3e-05	0.000299969	Ndufs2
ENSMUSG00000015488	1565.98	-0.329466	0.0660308	-4.98958	6.05e-07	6.16e-06	Cacfd1
ENSMUSG00000039477	1549.6	-0.329261	0.0927558	-3.54976	0.000385585	0.00208802	Tnrc18
ENSMUSG00000033392	2571.73	-0.329215	0.0700091	-4.70245	2.57e-06	2.32e-05	Clasp2
ENSMUSG00000021772	815.679	-0.329048	0.0846512	-3.8871	0.000101449	0.000645032	Nkiras1
ENSMUSG00000029050	2103.13	-0.328919	0.0955431	-3.44262	0.000576104	0.00296745	Ski
ENSMUSG00000020153	8213.23	-0.328614	0.0840155	-3.91134	9.18e-05	0.000590301	Ndufs7
ENSMUSG00000019920	4360.87	-0.328297	0.102753	-3.19502	0.0013982	0.00643754	Lims1
ENSMUSG00000038188	456.138	-0.328128	0.106328	-3.08601	0.00202865	0.00887732	Scarf1
ENSMUSG00000055485	588.407	-0.327878	0.100758	-3.25413	0.00113741	0.00535529	Soga1
ENSMUSG00000020163	5106.62	-0.327803	0.0823844	-3.97895	6.92e-05	0.000460591	Uqcr11
ENSMUSG00000028467	612.571	-0.327592	0.0850797	-3.85042	0.000117918	0.000735026	Gba2
ENSMUSG00000021143	1574.18	-0.327491	0.0855772	-3.82685	0.000129793	0.00079919	Pacs2
ENSMUSG00000042446	901.853	-0.32709	0.0908716	-3.59948	0.000318859	0.00176479	Zmym4
ENSMUSG00000023805	2094.45	-0.327072	0.0988807	-3.30774	0.000940522	0.00452533	Synj2
ENSMUSG00000036501	496.446	-0.326999	0.125774	-2.5999	0.00932516	0.0324386	Fam13b
ENSMUSG00000049858	705.638	-0.326555	0.0972915	-3.35646	0.000789477	0.00389051	Suox
ENSMUSG00000007850	4120.48	-0.326263	0.082019	-3.97789	6.95e-05	0.000462345	Hnrnph1
ENSMUSG00000020717	4517.28	-0.325849	0.113202	-2.87847	0.00399604	0.0158732	Pecam1
ENSMUSG00000026158	918.344	-0.325315	0.127583	-2.54982	0.0107778	0.036661	Ogfrl1
ENSMUSG00000079588	6844.9	-0.324999	0.0737717	-4.40547	1.06e-05	8.45e-05	Tmem182
ENSMUSG00000014313	12397.4	-0.324898	0.0753611	-4.31122	1.62e-05	0.000124775	Cox6c
ENSMUSG00000004044	6495.96	-0.324766	0.0888525	-3.65511	0.000257069	0.00146015	Ptrf
ENSMUSG00000040648	7208.62	-0.324706	0.0957726	-3.39039	0.000697936	0.00350833	Ppip5k2
ENSMUSG00000021806	576.5	-0.324331	0.113888	-2.84781	0.00440217	0.0171827	Nid2
ENSMUSG00000025968	21476.5	-0.324238	0.0583787	-5.55405	2.79e-08	3.54e-07	Ndufs1
ENSMUSG00000054676	1261.24	-0.324227	0.0717366	-4.51969	6.19e-06	5.2e-05	1600014C10
ENSMUSG00000000628	9895.36	-0.323851	0.0852361	-3.79946	0.00014501	0.000881521	Hk2
ENSMUSG00000067942	408.32	-0.323341	0.115824	-2.79166	0.00524385	0.0198633	Zfp160
ENSMUSG00000041235	768.088	-0.3231	0.125574	-2.57298	0.0100826	0.034675	Chd7
ENSMUSG00000057388	1601.97	-0.322833	0.0924614	-3.49155	0.000480234	0.00252503	Mrpl18
ENSMUSG00000073599	316.803	-0.322768	0.115224	-2.80123	0.00509087	0.0193814	Ecscr
ENSMUSG00000049791	2153.57	-0.322568	0.112083	-2.87795	0.00400275	0.0158931	Fzd4
ENSMUSG00000039007	1128.86	-0.322498	0.0974356	-3.30986	0.000933425	0.00449697	Cpq
ENSMUSG00000029190	4034.99	-0.322437	0.0539898	-5.97218	2.34e-09	3.52e-08	D5Ertd579e
ENSMUSG00000028013	2221.41	-0.322437	0.0870495	-3.70406	0.000212176	0.00123474	Ppa2
ENSMUSG00000038506	2462.78	-0.322268	0.0702086	-4.59015	4.43e-06	3.83e-05	Dcun1d2
ENSMUSG00000005886	2044.55	-0.322259	0.0849248	-3.79464	0.000147857	0.000895681	Ncoa2
ENSMUSG00000024451	1775.82	-0.322212	0.0832448	-3.87066	0.000108543	0.000682367	Arap3
ENSMUSG00000022361	915.993	-0.322093	0.0755306	-4.2644	2e-05	0.000150435	Zhx1
ENSMUSG00000074793	1090.86	-0.32198	0.11244	-2.86357	0.00418899	0.0164958	Hspa12b
ENSMUSG00000070056	1731.38	-0.321841	0.103777	-3.10127	0.00192692	0.0084988	Mfhas1
ENSMUSG00000029178	1457.6	-0.321667	0.120607	-2.66706	0.0076518	0.0273333	Klf3
ENSMUSG00000108621	807.408	-0.321344	0.0974514	-3.29748	0.000975561	0.00467443	37494
ENSMUSG00000006307	994.147	-0.321131	0.0754479	-4.25633	2.08e-05	0.000155027	Kmt2b
ENSMUSG00000026571	2660.05	-0.32101	0.0721391	-4.44987	8.59e-06	7.01e-05	Dcaf6
ENSMUSG00000022708	11101.8	-0.320892	0.092925	-3.45324	0.000553901	0.00286417	Zbtb20
ENSMUSG00000061740	579.567	-0.320866	0.112937	-2.84111	0.00449573	0.0174888	Cyp2d22
ENSMUSG00000040488	9177.89	-0.320855	0.101188	-3.17088	0.0015198	0.00692008	Ltbp4
ENSMUSG00000020154	5106.71	-0.320635	0.0809251	-3.96212	7.43e-05	0.000489966	Ptprb
ENSMUSG00000031482	471.973	-0.320553	0.103609	-3.09388	0.00197554	0.00868889	Slc25a15
ENSMUSG00000047907	521.409	-0.32045	0.122373	-2.61862	0.0088285	0.0309238	Tshz2
ENSMUSG00000022623	1524.56	-0.319788	0.0820353	-3.89818	9.69e-05	0.00061895	Shank3
ENSMUSG00000000340	2487.78	-0.319657	0.0918095	-3.48175	0.000498153	0.00260784	Dbt
ENSMUSG00000019478	267.74	-0.319335	0.12351	-2.58549	0.00972404	0.0336117	Rab4a
ENSMUSG00000013275	2565.66	-0.319073	0.0884881	-3.60583	0.00031116	0.00172715	Slc41a1
ENSMUSG00000003814	7532.4	-0.319028	0.0881555	-3.61892	0.000295834	0.00165055	Calr
ENSMUSG00000020843	820.221	-0.318955	0.103885	-3.07027	0.00213862	0.00929509	Timm22
ENSMUSG00000041852	802.85	-0.318499	0.105585	-3.01652	0.00255691	0.0108809	Tcf20
ENSMUSG00000071369	1539.91	-0.317884	0.0808272	-3.93288	8.39e-05	0.000546099	Map3k5
ENSMUSG00000040596	697.304	-0.317685	0.0923103	-3.44149	0.000578519	0.00297635	Pogk
ENSMUSG00000038876	321.587	-0.316924	0.118104	-2.68344	0.007287	0.0261923	Rnf146
ENSMUSG00000038502	2240.33	-0.316908	0.0803159	-3.94577	7.95e-05	0.000520285	Ptov1
ENSMUSG00000031672	7491.33	-0.31666	0.0840531	-3.76738	0.00016497	0.000990184	Got2
ENSMUSG00000003344	988.041	-0.316476	0.079027	-4.00466	6.21e-05	0.000417104	Btbd2
ENSMUSG00000020821	19093.3	-0.316258	0.0759876	-4.16197	3.16e-05	0.000227242	Kif1c
ENSMUSG00000038319	2013.3	-0.316222	0.122173	-2.5883	0.00964497	0.0333851	Kcnh2
ENSMUSG00000028743	984.76	-0.316183	0.0975686	-3.24062	0.00119269	0.00558343	Akr7a5
ENSMUSG00000036561	1932.79	-0.316152	0.0790107	-4.00139	6.3e-05	0.000422156	Ppp6r2
ENSMUSG00000031198	3839.28	-0.31589	0.05431	-5.81642	6.01e-09	8.55e-08	Fundc2
ENSMUSG00000048970	293.03	-0.315672	0.125364	-2.51805	0.0118008	0.0395346	C1galt1c1
ENSMUSG00000041528	1964.98	-0.315386	0.0794652	-3.96885	7.22e-05	0.000478519	Rnf123
ENSMUSG00000071172	1594.17	-0.315368	0.0854478	-3.69077	0.000223577	0.00129197	Srsf3
ENSMUSG00000042066	1126.98	-0.315346	0.100608	-3.13439	0.00172209	0.00773534	Tmcc2
ENSMUSG00000056492	7312.76	-0.315307	0.108467	-2.90694	0.00364983	0.0147313	Adgrf5
ENSMUSG00000026923	1113.08	-0.314906	0.0747849	-4.21083	2.54e-05	0.000186036	Notch1
ENSMUSG00000040928	460.06	-0.314623	0.110759	-2.8406	0.00450293	0.0175089	S100pbp
ENSMUSG00000038902	672.073	-0.313595	0.085815	-3.65432	0.000257869	0.00146374	Pogz
ENSMUSG00000050530	592.346	-0.313515	0.126052	-2.48718	0.0128759	0.0425192	Fam171a1
ENSMUSG00000029328	2552.77	-0.3133	0.0703946	-4.45063	8.56e-06	7e-05	Hnrnpdl
ENSMUSG00000023008	890.255	-0.313224	0.092827	-3.37428	0.000740104	0.00368604	Fmnl3
ENSMUSG00000004383	1908.03	-0.313115	0.107769	-2.90543	0.00366749	0.0147818	Large
ENSMUSG00000063760	454.52	-0.312946	0.0925435	-3.3816	0.000720637	0.0036036	Rnf217
ENSMUSG00000038241	436.845	-0.312769	0.106716	-2.93085	0.00338039	0.0138178	Cep250
ENSMUSG00000061589	1907.96	-0.312564	0.0792056	-3.94623	7.94e-05	0.000520073	Dot1l
ENSMUSG00000021939	15045.3	-0.312471	0.0629907	-4.9606	7.03e-07	7.09e-06	Ctsb
ENSMUSG00000037151	1313.04	-0.311954	0.0837451	-3.72504	0.000195282	0.00115271	Lrrc20
ENSMUSG00000054404	2957.26	-0.311932	0.0557332	-5.59688	2.18e-08	2.83e-07	Slfn5
ENSMUSG00000025141	1553.67	-0.311904	0.106545	-2.92745	0.00341752	0.0139498	Myadml2
ENSMUSG00000030869	1484.11	-0.311734	0.0838071	-3.71966	0.000199494	0.00117397	Ndufab1
ENSMUSG00000021604	714.884	-0.310802	0.0963601	-3.22542	0.00125786	0.00585683	Irx4
ENSMUSG00000043964	557.098	-0.310662	0.08598	-3.61318	0.000302459	0.00168425	Orai3
ENSMUSG00000052593	1261.47	-0.310603	0.0772839	-4.01898	5.84e-05	0.000394843	Adam17
ENSMUSG00000032673	316.156	-0.310386	0.124114	-2.50081	0.0123909	0.0412084	Prorsd1
ENSMUSG00000055322	34151.2	-0.310244	0.0735683	-4.21709	2.47e-05	0.000181709	Tns1
ENSMUSG00000040732	735.961	-0.310035	0.124112	-2.49801	0.0124891	0.0414636	Erg
ENSMUSG00000071317	1807.41	-0.309905	0.0886706	-3.49501	0.000474042	0.00249977	Bves
ENSMUSG00000034673	471.158	-0.309481	0.090349	-3.42539	0.000613917	0.00313701	Pbx2
ENSMUSG00000047036	3100.56	-0.309012	0.0711939	-4.34043	1.42e-05	0.000110366	Zfp445
ENSMUSG00000094410	1181.79	-0.308847	0.112769	-2.73876	0.00616709	0.0227772	38394
ENSMUSG00000033781	439.242	-0.308828	0.10189	-3.03101	0.00243741	0.0104339	Asb13
ENSMUSG00000037552	521.369	-0.308792	0.11037	-2.79779	0.00514531	0.0195592	Plekhg2
ENSMUSG00000030231	1058.97	-0.308739	0.109868	-2.81008	0.00495287	0.0189644	Plekha5
ENSMUSG00000042129	463.911	-0.308633	0.110685	-2.78839	0.00529705	0.0200297	Rassf4
ENSMUSG00000027287	1554.46	-0.308045	0.0783879	-3.92975	8.5e-05	0.000552104	Snap23
ENSMUSG00000017132	1915.06	-0.307536	0.0898446	-3.42297	0.000619401	0.00315944	Cyth1
ENSMUSG00000028060	1287.24	-0.30727	0.0748063	-4.10755	4e-05	0.000280992	2810403A07
ENSMUSG00000027200	1029.65	-0.307206	0.101192	-3.03588	0.00239836	0.0103075	Sema6d
ENSMUSG00000005510	4063.35	-0.30702	0.0909456	-3.37587	0.000735838	0.00367007	Ndufs3
ENSMUSG00000035283	410.292	-0.306493	0.125569	-2.44083	0.0146534	0.0473588	Adrb1
ENSMUSG00000020415	1858.36	-0.306259	0.073203	-4.18369	2.87e-05	0.000208127	Pttg1
ENSMUSG00000039959	1490.35	-0.306111	0.0755873	-4.04976	5.13e-05	0.000350996	Hip1
ENSMUSG00000031871	4955.76	-0.305697	0.103793	-2.94525	0.00322694	0.0132562	Cdh5
ENSMUSG00000034342	1114.77	-0.30569	0.0903158	-3.38468	0.000712616	0.00356745	Cbl
ENSMUSG00000056692	5391.09	-0.305312	0.0689891	-4.42551	9.62e-06	7.79e-05	D17Wsu92e
ENSMUSG00000015087	2387.28	-0.305291	0.105655	-2.8895	0.0038585	0.0154039	Rabl6
ENSMUSG00000035476	434.283	-0.305204	0.100133	-3.04799	0.00230375	0.0099404	Tab3
ENSMUSG00000024525	548.815	-0.304386	0.106233	-2.86526	0.0041667	0.0164304	Impa2
ENSMUSG00000026489	19344.3	-0.3033	0.0774474	-3.9162	9e-05	0.000580483	Coq8a
ENSMUSG00000037791	736.092	-0.303016	0.0819289	-3.69852	0.000216862	0.00125821	Phf12
ENSMUSG00000027406	21034.7	-0.302643	0.0780582	-3.87715	0.000105687	0.000666591	Idh3b
ENSMUSG00000025195	424.465	-0.30245	0.1084	-2.79012	0.00526877	0.0199461	Dnmbp
ENSMUSG00000035458	111243	-0.302205	0.0861235	-3.50898	0.000449833	0.00238665	Tnni3
ENSMUSG00000021693	573.842	-0.302062	0.104792	-2.88248	0.00394558	0.0156944	Kif2a
ENSMUSG00000034621	1016.16	-0.301824	0.0836936	-3.60629	0.0003106	0.00172515	Gpatch8
ENSMUSG00000021963	465.673	-0.301759	0.115226	-2.61884	0.00882281	0.0309102	Sap18
ENSMUSG00000009035	1189.08	-0.301686	0.0739566	-4.07923	4.52e-05	0.000313304	Tmem184b
ENSMUSG00000000876	885.892	-0.301467	0.0907047	-3.32362	0.000888587	0.00431988	Pxmp4
ENSMUSG00000018899	506.035	-0.301334	0.108775	-2.77026	0.00560114	0.0209598	Irf1
ENSMUSG00000020572	5632.39	-0.301036	0.103591	-2.906	0.00366084	0.0147619	Nampt
ENSMUSG00000019945	311.659	-0.300869	0.124184	-2.42277	0.0154027	0.0493839	1700040L02
ENSMUSG00000025911	2454.21	-0.30053	0.0996575	-3.01562	0.00256452	0.0109079	Adhfe1
ENSMUSG00000018547	1111.58	-0.300486	0.0691289	-4.34675	1.38e-05	0.000107764	Pip4k2b
ENSMUSG00000025969	1536.77	-0.300271	0.0810625	-3.7042	0.000212062	0.0012345	Nrp2
ENSMUSG00000022964	1802.05	-0.299873	0.0871634	-3.44035	0.000580953	0.00298709	Tmem50b
ENSMUSG00000017756	6580.73	-0.299854	0.0966732	-3.10173	0.00192391	0.00849045	Slc12a7
ENSMUSG00000027957	489.871	-0.299681	0.0940268	-3.18718	0.00143666	0.00658482	Slc35a3
ENSMUSG00000006498	663.385	-0.299401	0.111731	-2.67967	0.00736954	0.0264607	Ptbp1
ENSMUSG00000055707	420.315	-0.29917	0.0963895	-3.10376	0.00191076	0.0084447	Klhl26
ENSMUSG00000032387	755.785	-0.298838	0.123171	-2.42621	0.0152573	0.0489795	Rbpms2
ENSMUSG00000037022	920.632	-0.298567	0.0833829	-3.58067	0.000342714	0.00187974	Mmaa
ENSMUSG00000079834	495.67	-0.298299	0.111371	-2.67843	0.00739684	0.0265431	Tmlhe
ENSMUSG00000061410	1214.42	-0.298266	0.0767199	-3.88773	0.000101188	0.00064361	Zcchc14
ENSMUSG00000058254	2622.46	-0.297777	0.0938754	-3.17204	0.00151371	0.00689596	Tspan7
ENSMUSG00000028656	1470.74	-0.297007	0.0938695	-3.16405	0.00155592	0.0070678	Cap1
ENSMUSG00000001508	3469.64	-0.296941	0.0961748	-3.08752	0.00201836	0.00883675	Sgca
ENSMUSG00000032334	1112.47	-0.296825	0.0930853	-3.18874	0.00142892	0.0065563	Loxl1
ENSMUSG00000035781	1393.45	-0.296747	0.0658316	-4.50766	6.55e-06	5.47e-05	R3hdm4
ENSMUSG00000024393	5374.12	-0.296473	0.0716785	-4.13615	3.53e-05	0.000250929	Prrc2a
ENSMUSG00000028641	428.308	-0.295918	0.0985456	-3.00286	0.00267457	0.0112904	P3h1
ENSMUSG00000005442	1694.34	-0.294883	0.0672769	-4.38312	1.17e-05	9.26e-05	Cic
ENSMUSG00000059851	287.941	-0.2948	0.1171	-2.5175	0.011819	0.0395726	Suv420h2
ENSMUSG00000029998	2818.98	-0.294612	0.0694025	-4.24498	2.19e-05	0.000162313	Pcyox1
ENSMUSG00000039166	768.255	-0.294345	0.108219	-2.7199	0.00653019	0.0238888	Akap7
ENSMUSG00000022136	1921.14	-0.293925	0.0702115	-4.18627	2.84e-05	0.000205863	Dnajc3
ENSMUSG00000033722	1289.69	-0.293046	0.101301	-2.89283	0.00381782	0.0152784	BC034090
ENSMUSG00000025885	1483.45	-0.293033	0.09264	-3.16314	0.00156079	0.00708622	Myo5b
ENSMUSG00000029004	1797.12	-0.292855	0.0677114	-4.32506	1.52e-05	0.000117664	Kmt2e
ENSMUSG00000019927	951.671	-0.292755	0.0942363	-3.1066	0.00189251	0.00837263	Ube2d1
ENSMUSG00000014592	3524.22	-0.292411	0.112462	-2.60009	0.00931984	0.0324283	Camta1
ENSMUSG00000030533	435.508	-0.292104	0.0945759	-3.08857	0.00201125	0.0088168	Unc45a
ENSMUSG00000034659	3561.02	-0.292103	0.0649344	-4.49842	6.85e-06	5.7e-05	Tmem109
ENSMUSG00000020156	582.983	-0.291897	0.0944247	-3.09132	0.00199266	0.00874858	Mum1
ENSMUSG00000047921	1144.8	-0.291879	0.0745663	-3.91436	9.06e-05	0.000583841	Trappc9
ENSMUSG00000035941	1369.39	-0.291832	0.0713914	-4.08778	4.36e-05	0.000303687	Ibtk
ENSMUSG00000027936	446.217	-0.291792	0.103613	-2.81617	0.00486	0.0186916	Crtc2
ENSMUSG00000032705	623.358	-0.291298	0.0887283	-3.28303	0.00102696	0.00488824	Exd2
ENSMUSG00000009647	549.544	-0.291271	0.102628	-2.83813	0.0045378	0.0176168	Mcu
ENSMUSG00000025139	2212.83	-0.29099	0.0608643	-4.78097	1.74e-06	1.64e-05	Tollip
ENSMUSG00000031310	755.591	-0.290987	0.0824864	-3.5277	0.000419192	0.00224681	Zmym3
ENSMUSG00000000568	1203.01	-0.290527	0.0797667	-3.64221	0.000270307	0.00152359	Hnrnpd
ENSMUSG00000010362	750.838	-0.290525	0.0852086	-3.40958	0.000650637	0.00330029	Rdm1
ENSMUSG00000090000	572.767	-0.290489	0.0954071	-3.04473	0.00232889	0.0100364	Ier3ip1
ENSMUSG00000028412	1304.03	-0.289643	0.0926602	-3.12587	0.00177282	0.00792208	Slc44a1
ENSMUSG00000052852	930.573	-0.289633	0.0923377	-3.13667	0.00170876	0.00768344	Reep1
ENSMUSG00000032253	1388.54	-0.289284	0.07727	-3.74381	0.00018125	0.00107834	Phip
ENSMUSG00000036054	1071.05	-0.289144	0.114363	-2.52831	0.0114613	0.0386066	Sugp2
ENSMUSG00000025066	1800.98	-0.289121	0.081931	-3.52884	0.000417386	0.00223783	Sfr1
ENSMUSG00000024431	2864.35	-0.289	0.0695016	-4.15817	3.21e-05	0.000230669	Nr3c1
ENSMUSG00000021285	796.639	-0.288817	0.0719481	-4.01424	5.96e-05	0.000402076	Ppp1r13b
ENSMUSG00000046546	896.83	-0.288632	0.117891	-2.44829	0.0143535	0.046487	Fam43a
ENSMUSG00000049807	641.878	-0.288556	0.102914	-2.80384	0.00504975	0.0192545	Arhgap23
ENSMUSG00000038252	568.587	-0.288112	0.0836038	-3.44615	0.000568627	0.0029333	Ncapd2
ENSMUSG00000038949	2241.61	-0.287955	0.105764	-2.72261	0.00647691	0.023734	Cnst
ENSMUSG00000032352	683.42	-0.287779	0.098569	-2.91957	0.00350509	0.0142534	Lrrc1
ENSMUSG00000031511	3294.28	-0.287294	0.0789336	-3.63969	0.000272966	0.00153701	Arhgef7
ENSMUSG00000004561	426.938	-0.287099	0.0979561	-2.9309	0.00337982	0.0138178	Mettl17
ENSMUSG00000032405	933.665	-0.28699	0.0998177	-2.87514	0.00403849	0.0160051	Pias1
ENSMUSG00000038773	1487.05	-0.286677	0.0638744	-4.48814	7.18e-06	5.96e-05	Kdm3b
ENSMUSG00000027305	1280.07	-0.286432	0.0952778	-3.00628	0.00264468	0.0111922	Ndufaf1
ENSMUSG00000029287	1424.55	-0.286052	0.0919673	-3.11036	0.00186857	0.0082879	Tgfbr3
ENSMUSG00000052681	1987.51	-0.285881	0.104229	-2.74281	0.00609152	0.0225558	Rap1b
ENSMUSG00000045896	1554.1	-0.285586	0.0795253	-3.59114	0.000329236	0.00181584	Paip2b
ENSMUSG00000047141	612.004	-0.285134	0.0970579	-2.93777	0.00330578	0.0135383	Zfp654
ENSMUSG00000030934	6215.27	-0.284939	0.0601119	-4.74013	2.14e-06	1.96e-05	Oat
ENSMUSG00000039671	1421.19	-0.284679	0.0804661	-3.53787	0.000403365	0.0021687	Zmynd8
ENSMUSG00000096188	977.945	-0.284677	0.0921651	-3.08877	0.00200985	0.00881289	Cmtm4
ENSMUSG00000025348	5395.76	-0.284596	0.0593875	-4.79219	1.65e-06	1.55e-05	Itga7
ENSMUSG00000015342	418.856	-0.283506	0.107626	-2.63417	0.00843444	0.0296938	Xk
ENSMUSG00000018882	1701.62	-0.283175	0.099812	-2.83708	0.00455283	0.0176642	Mrpl45
ENSMUSG00000022469	729.451	-0.282466	0.0802115	-3.52151	0.000429091	0.00229348	Rapgef3
ENSMUSG00000025854	395.385	-0.282395	0.114017	-2.47678	0.0132573	0.0435596	Fam20c
ENSMUSG00000052296	2930.42	-0.282322	0.0703061	-4.0156	5.93e-05	0.000399921	Ppp6r1
ENSMUSG00000024085	1266.53	-0.282252	0.101087	-2.79218	0.00523548	0.0198446	Man2a1
ENSMUSG00000028469	1608.25	-0.281553	0.0689662	-4.08248	4.46e-05	0.000309825	Npr2
ENSMUSG00000022016	1944.07	-0.280943	0.0635712	-4.41934	9.9e-06	7.99e-05	Akap11
ENSMUSG00000037685	1865.86	-0.280599	0.098234	-2.85643	0.00428432	0.0168023	Atp8a1
ENSMUSG00000005371	1320.48	-0.280509	0.0650909	-4.30949	1.64e-05	0.000125472	Fbxo11
ENSMUSG00000090523	1024.08	-0.279699	0.0856553	-3.26541	0.00109307	0.00517022	Gypc
ENSMUSG00000037916	20064.6	-0.279262	0.071559	-3.90254	9.52e-05	0.000609246	Ndufv1
ENSMUSG00000034295	11022.5	-0.279097	0.101809	-2.74137	0.00611831	0.0226312	Fhod3
ENSMUSG00000040651	677.303	-0.27804	0.0904866	-3.07272	0.00212121	0.00923101	Fam208a
ENSMUSG00000020719	12835.4	-0.277734	0.0786391	-3.53176	0.000412811	0.00221467	Ddx5
ENSMUSG00000027109	1396.85	-0.27765	0.0756001	-3.67261	0.000240083	0.00137632	Sp3
ENSMUSG00000008398	1005.95	-0.277531	0.0990464	-2.80203	0.00507816	0.0193447	Elk3
ENSMUSG00000042594	996.139	-0.277307	0.0703018	-3.94452	8e-05	0.000522619	Sh2b3
ENSMUSG00000022890	13875.1	-0.277279	0.0695927	-3.98431	6.77e-05	0.000451186	Atp5j
ENSMUSG00000070544	1482.6	-0.27715	0.0630467	-4.39595	1.1e-05	8.79e-05	Top1
ENSMUSG00000018340	6370.76	-0.277139	0.060995	-4.54364	5.53e-06	4.68e-05	Anxa6
ENSMUSG00000098557	1099	-0.277086	0.0655255	-4.22867	2.35e-05	0.000173349	Kctd12
ENSMUSG00000039831	3881.62	-0.276953	0.0668967	-4.14001	3.47e-05	0.000247445	Arhgap29
ENSMUSG00000053477	3390.86	-0.276719	0.0959188	-2.88493	0.00391502	0.0155979	Tcf4
ENSMUSG00000008575	4151.39	-0.276698	0.0794532	-3.48253	0.000496704	0.00260183	Nfib
ENSMUSG00000018932	1831.15	-0.276665	0.0778581	-3.55345	0.000380216	0.00206217	Map2k3
ENSMUSG00000026932	1012.82	-0.27655	0.0752571	-3.67474	0.000238095	0.00136628	Nacc2
ENSMUSG00000024070	990.497	-0.276365	0.0849379	-3.25373	0.001139	0.00536107	Prkd3
ENSMUSG00000040752	676891	-0.275946	0.0812225	-3.39741	0.000680265	0.00342846	Myh6
ENSMUSG00000008763	912.813	-0.275749	0.0758501	-3.63544	0.000277508	0.00155885	Man1a2
ENSMUSG00000058135	2970.91	-0.275413	0.0880024	-3.12961	0.00175038	0.00784611	Gstm1
ENSMUSG00000053347	639.837	-0.275294	0.0952272	-2.89091	0.00384122	0.0153569	Zfp943
ENSMUSG00000021716	628.196	-0.275222	0.0845203	-3.25628	0.00112884	0.00532047	Srek1ip1
ENSMUSG00000036819	531.648	-0.275	0.103582	-2.6549	0.00793313	0.0282234	Jmjd4
ENSMUSG00000058076	11626.8	-0.274934	0.0792976	-3.46711	0.000526088	0.00273835	Sdhc
ENSMUSG00000027884	944.696	-0.274792	0.0773912	-3.55068	0.000384236	0.00208202	Clcc1
ENSMUSG00000029528	1393.03	-0.27461	0.0826041	-3.32442	0.000886037	0.00431354	Pxn
ENSMUSG00000002797	395.327	-0.27455	0.10493	-2.6165	0.00888363	0.0310855	Ggct
ENSMUSG00000040652	1594.88	-0.274278	0.0821967	-3.33685	0.000847332	0.0041508	Oaz2
ENSMUSG00000028603	3378.41	-0.274222	0.0755539	-3.6295	0.000283975	0.0015926	Scp2
ENSMUSG00000044252	2322.08	-0.273591	0.0731587	-3.73969	0.000184245	0.00109391	Osbpl1a
ENSMUSG00000019731	2967.17	-0.273064	0.078149	-3.49415	0.000475582	0.00250636	Slc35e1
ENSMUSG00000004896	327.348	-0.27286	0.10323	-2.64321	0.0082124	0.029048	Rrnad1
ENSMUSG00000019143	806.471	-0.272841	0.0766135	-3.56127	0.000369069	0.00200538	Hars2
ENSMUSG00000063268	392.693	-0.272477	0.110079	-2.4753	0.0133126	0.043711	Parp10
ENSMUSG00000020067	4356.64	-0.272431	0.0823811	-3.30696	0.000943157	0.00453675	Mypn
ENSMUSG00000029338	4833.04	-0.271852	0.0771503	-3.52366	0.000425623	0.00227763	Antxr2
ENSMUSG00000000532	690.294	-0.271712	0.100548	-2.70232	0.00688573	0.0249	Acvr1b
ENSMUSG00000026116	1554.51	-0.271418	0.0902907	-3.00605	0.00264664	0.0111939	Tmem131
ENSMUSG00000021188	2176.19	-0.271019	0.0755578	-3.58691	0.000334614	0.00184256	Trip11
ENSMUSG00000024457	540.558	-0.270606	0.107489	-2.51752	0.0118185	0.0395726	Trim26
ENSMUSG00000056952	1184.21	-0.270351	0.0794605	-3.40234	0.000668125	0.0033781	Tatdn2
ENSMUSG00000000441	1901.58	-0.270238	0.0655115	-4.12505	3.71e-05	0.000262586	Raf1
ENSMUSG00000023960	784.648	-0.270181	0.111333	-2.42678	0.0152335	0.0489231	Enpp5
ENSMUSG00000036452	1728.88	-0.270033	0.0654481	-4.12591	3.69e-05	0.000261818	Arhgap26
ENSMUSG00000033306	1660.05	-0.269888	0.0777154	-3.47277	0.000515109	0.00268443	Lpp
ENSMUSG00000031902	1008.02	-0.269724	0.104119	-2.59054	0.00958257	0.0332289	Nfatc3
ENSMUSG00000022040	8027.66	-0.269584	0.0753694	-3.57684	0.000347774	0.00190472	Ephx2
ENSMUSG00000090946	505.901	-0.269349	0.100343	-2.68428	0.00726866	0.026134	Ccdc71l
ENSMUSG00000006219	7056.82	-0.269127	0.092855	-2.89836	0.00375119	0.0150666	Fblim1
ENSMUSG00000055024	1578.56	-0.269022	0.0941839	-2.85634	0.00428551	0.0168032	Ep300
ENSMUSG00000046574	663.971	-0.268996	0.0873937	-3.07798	0.00208408	0.0090877	Prr12
ENSMUSG00000023927	835.317	-0.268288	0.0954271	-2.81145	0.00493195	0.0189136	Satb1
ENSMUSG00000028088	620.909	-0.268286	0.0896048	-2.9941	0.00275256	0.0115712	Fmo5
ENSMUSG00000057469	2634.1	-0.268084	0.0688116	-3.89591	9.78e-05	0.000624079	E2f6
ENSMUSG00000037902	1223.25	-0.267611	0.0807434	-3.31434	0.000918612	0.00443966	Sirpa
ENSMUSG00000037461	623.026	-0.26727	0.109737	-2.43554	0.0148694	0.0479227	Ints7
ENSMUSG00000025860	1761.86	-0.267153	0.0602912	-4.43104	9.38e-06	7.62e-05	Xiap
ENSMUSG00000033487	690.004	-0.267152	0.109106	-2.44854	0.0143435	0.0464699	Fndc3a
ENSMUSG00000021488	2618.53	-0.267152	0.0704417	-3.79252	0.000149124	0.00090209	Nsd1
ENSMUSG00000099083	1305.43	-0.26685	0.07579	-3.52091	0.000430065	0.00229656	Atf7
ENSMUSG00000032314	14776.6	-0.266667	0.0658012	-4.05261	5.06e-05	0.000347436	Etfa
ENSMUSG00000040363	891.003	-0.265583	0.0818597	-3.24436	0.00117714	0.0055184	Bcor
ENSMUSG00000038517	426.7	-0.265387	0.0957526	-2.77159	0.00557835	0.0208835	Tbkbp1
ENSMUSG00000032898	1284.34	-0.265332	0.0867005	-3.06033	0.00221092	0.00956849	Fbxo21
ENSMUSG00000057335	783.238	-0.265311	0.0914243	-2.90198	0.00370817	0.0149157	Cep170
ENSMUSG00000020262	873.045	-0.265159	0.0909606	-2.9151	0.0035558	0.014419	Adarb1
ENSMUSG00000020459	1452.11	-0.264212	0.0932499	-2.83337	0.004606	0.0178455	Mtif2
ENSMUSG00000032366	241199	-0.264188	0.0863146	-3.06075	0.00220781	0.00956219	Tpm1
ENSMUSG00000033209	801.247	-0.264012	0.0861758	-3.06364	0.00218662	0.0094823	Ttc28
ENSMUSG00000031072	534.133	-0.263851	0.104711	-2.51979	0.0117423	0.0393693	Oraov1
ENSMUSG00000047514	2166.61	-0.263652	0.0705539	-3.73688	0.000186318	0.00110469	Tspyl1
ENSMUSG00000034220	10156.9	-0.263555	0.101678	-2.59207	0.00954013	0.0331016	Gpc1
ENSMUSG00000059436	1149.43	-0.263434	0.096299	-2.73558	0.00622702	0.0229696	Max
ENSMUSG00000052812	497.389	-0.262919	0.10839	-2.42568	0.0152797	0.0490349	Atad2b
ENSMUSG00000018900	699.136	-0.262395	0.077431	-3.38877	0.000702081	0.00352402	Slc22a5
ENSMUSG00000096210	2368.58	-0.26125	0.087764	-2.97674	0.00291335	0.0121497	H1f0
ENSMUSG00000021978	2249.67	-0.261235	0.0715977	-3.64866	0.000263617	0.00149196	Extl3
ENSMUSG00000051285	2314.21	-0.261222	0.0709181	-3.68344	0.000230107	0.00132749	Pcmtd1
ENSMUSG00000035545	3071.01	-0.260862	0.0764159	-3.41371	0.000640843	0.00325633	Leng8
ENSMUSG00000021866	830.908	-0.26074	0.0797816	-3.26817	0.00108244	0.00512693	Anxa11
ENSMUSG00000038084	7728.25	-0.260731	0.0614656	-4.24191	2.22e-05	0.000164199	Opa1
ENSMUSG00000020290	1586.08	-0.260116	0.0769016	-3.38245	0.000718432	0.00359361	Xpo1
ENSMUSG00000026987	1119.14	-0.260051	0.0731354	-3.55574	0.000376914	0.0020449	Baz2b
ENSMUSG00000033955	1484.15	-0.260024	0.0914957	-2.84192	0.00448426	0.0174598	Tnks1bp1
ENSMUSG00000039286	1759.07	-0.259152	0.0679434	-3.81422	0.000136611	0.000834862	Fndc3b
ENSMUSG00000038302	1492.88	-0.258942	0.101841	-2.54261	0.0110028	0.0373169	Lace1
ENSMUSG00000047888	2690.98	-0.25859	0.102961	-2.51153	0.0120209	0.0401477	Tnrc6b
ENSMUSG00000002661	873.834	-0.258543	0.0981245	-2.63485	0.00841754	0.0296464	Alkbh7
ENSMUSG00000007338	959.939	-0.258244	0.0815201	-3.16786	0.00153565	0.00698487	Mrpl49
ENSMUSG00000003847	2321.13	-0.258133	0.0779632	-3.31096	0.000929749	0.00448347	Nfat5
ENSMUSG00000026740	839.248	-0.257801	0.0903515	-2.85331	0.00432662	0.0169375	Dnajc1
ENSMUSG00000040712	1394.71	-0.25754	0.0695259	-3.70422	0.000212038	0.0012345	Camta2
ENSMUSG00000036450	3282.77	-0.257532	0.0749622	-3.43549	0.000591493	0.00303498	Hif1an
ENSMUSG00000025958	944.726	-0.257522	0.0889775	-2.89423	0.00380087	0.0152272	Creb1
ENSMUSG00000039968	802.203	-0.257483	0.0880952	-2.92279	0.00346915	0.0141172	Rsbn1l
ENSMUSG00000032180	873.254	-0.257384	0.0909536	-2.82984	0.00465715	0.0179913	Tmed1
ENSMUSG00000068264	577.708	-0.257031	0.0907704	-2.83166	0.00463071	0.0179148	Ap5s1
ENSMUSG00000021466	581.149	-0.256911	0.0824557	-3.11575	0.00183479	0.00815688	Ptch1
ENSMUSG00000045160	2667.2	-0.256751	0.0996852	-2.57562	0.0100062	0.0344425	Bola3
ENSMUSG00000004270	1022.84	-0.256368	0.0862647	-2.97188	0.00295982	0.0123079	Lpcat3
ENSMUSG00000024193	489.848	-0.25634	0.088952	-2.88177	0.00395442	0.0157259	Phf1
ENSMUSG00000026385	2263.01	-0.256061	0.0777022	-3.29541	0.000982773	0.00470638	Dbi
ENSMUSG00000051989	912.747	-0.25606	0.0943585	-2.71369	0.00665389	0.024244	Smim11
ENSMUSG00000024073	3505.99	-0.255587	0.0974965	-2.6215	0.00875427	0.0307074	Birc6
ENSMUSG00000014444	798.243	-0.255469	0.0797385	-3.20383	0.00135612	0.00626209	Piezo1
ENSMUSG00000015305	1394.08	-0.255275	0.0716098	-3.5648	0.000364133	0.00198177	Sash1
ENSMUSG00000003345	2671.02	-0.255116	0.0666426	-3.82812	0.000129127	0.000795869	Csnk1g2
ENSMUSG00000034021	1035.22	-0.255102	0.0915936	-2.78516	0.0053502	0.0201788	Pds5b
ENSMUSG00000001983	1192.68	-0.254904	0.0937128	-2.72006	0.00652701	0.0238822	Taco1
ENSMUSG00000042828	6754.32	-0.253954	0.0851035	-2.98406	0.00284451	0.0118971	Trim72
ENSMUSG00000040624	542.434	-0.25343	0.0955593	-2.65207	0.00799992	0.0284418	Plekhg1
ENSMUSG00000018666	809.678	-0.253006	0.084089	-3.00878	0.00262298	0.0111128	Cbx1
ENSMUSG00000001211	6587.35	-0.252993	0.0856534	-2.95369	0.00314004	0.0129484	Agpat3
ENSMUSG00000072501	2518.54	-0.252554	0.0726395	-3.47681	0.000507411	0.0026499	Phf20l1
ENSMUSG00000044018	1810.51	-0.252214	0.0757011	-3.33171	0.000863147	0.00421634	Mrpl50
ENSMUSG00000037062	8820.83	-0.251967	0.0793798	-3.17419	0.00150254	0.0068487	Sh3glb1
ENSMUSG00000034111	523.246	-0.25096	0.0999682	-2.5104	0.0120594	0.0402608	Tmed8
ENSMUSG00000036570	5957.85	-0.250463	0.0976092	-2.56598	0.0102886	0.0352743	Fxyd1
ENSMUSG00000033902	399.347	-0.250415	0.0979763	-2.55587	0.0105923	0.0361348	Mapkbp1
ENSMUSG00000044934	851.968	-0.250338	0.0843036	-2.96948	0.00298301	0.0123865	Zfp367
ENSMUSG00000060376	2542.42	-0.249885	0.103019	-2.42561	0.0152825	0.049035	Bckdha
ENSMUSG00000002748	2722.76	-0.249713	0.0634232	-3.93725	8.24e-05	0.000537264	Baz1b
ENSMUSG00000020743	830.631	-0.249655	0.0790224	-3.15929	0.00158153	0.00716719	Mif4gd
ENSMUSG00000026812	1459.6	-0.249399	0.0886516	-2.81325	0.00490439	0.0188288	Tsc1
ENSMUSG00000030341	977.633	-0.249274	0.0935781	-2.6638	0.00772626	0.0275651	Tnfrsf1a
ENSMUSG00000027881	1065.83	-0.249054	0.067435	-3.69324	0.000221415	0.00128076	Prpf38b
[truncated: 2,916 more rows]

## Sheet: Legend
Dataset EV2. RNA sequencing data results from analysis of RNA isolated from WT and TAZG197V mice heart.
