# Supplementary material for: Metabolic switch from fatty acid oxidation to glycolysis in knock‐in mouse model of Barth syndrome
Source: EMBO Mol Med. 2023 Aug 3;15(9):e17399. doi: 10.15252/emmm.202317399 (PMC10493589; doi:10.15252/emmm.202317399)
Supplement: Supplementary file 5 — Source Data for Figure 1 [file EMMM-15-e17399-s003.zip]

Archive with 39 entries (29 files):
- Figure 1/
- Figure 1/.DS_Store
- __MACOSX/Figure 1/._.DS_Store
- Figure 1/1H/
- Figure 1/1F/
- Figure 1/1G/
- Figure 1/1I/
- __MACOSX/Figure 1/._1I
- Figure 1/1B/
- Figure 1/1E/
- Figure 1/1D/
- Figure 1/1C/
- __MACOSX/Figure 1/._1C
- Figure 1/1J/
- __MACOSX/Figure 1/._1J
- Figure 1/1H/Longitudinal strain.xlsx
- __MACOSX/Figure 1/1H/._Longitudinal strain.xlsx
- Figure 1/1F/Ejection fraction.xlsx
- __MACOSX/Figure 1/1F/._Ejection fraction.xlsx
- Figure 1/1G/Fractional shortening .xlsx
- __MACOSX/Figure 1/1G/._Fractional shortening .xlsx
- Figure 1/1I/21.109 Arpita.zip
- __MACOSX/Figure 1/1I/._21.109 Arpita.zip
- Figure 1/1I/.DS_Store
- __MACOSX/Figure 1/1I/._.DS_Store
- Figure 1/1B/Mouse weight.xlsx
- __MACOSX/Figure 1/1B/._Mouse weight.xlsx
- Figure 1/1E/.DS_Store
- __MACOSX/Figure 1/1E/._.DS_Store
- Figure 1/1E/Cell count (Neutrophils, WBC, RBC).xlsx
- __MACOSX/Figure 1/1E/._Cell count (Neutrophils, WBC, RBC).xlsx
- Figure 1/1D/Survivability curve.xlsx
- __MACOSX/Figure 1/1D/._Survivability curve.xlsx
- Figure 1/1C/Tafazzin:ATP5B blot.tiff
- __MACOSX/Figure 1/1C/._Tafazzin:ATP5B blot.tiff
- Figure 1/1C/.DS_Store
- __MACOSX/Figure 1/1C/._.DS_Store
- Figure 1/1J/qPCR (ANP, BNP).xlsx
- __MACOSX/Figure 1/1J/._qPCR (ANP, BNP).xlsx
