# Supplementary material for: Metabolic switch from fatty acid oxidation to glycolysis in knock‐in mouse model of Barth syndrome
Source: EMBO Mol Med. 2023 Aug 3;15(9):e17399. doi: 10.15252/emmm.202317399 (PMC10493589; doi:10.15252/emmm.202317399)
Supplement: Supplementary file 5 — Source Data for Figure 1 [file EMMM-15-e17399-s003.zip › Figure 1/1H/Longitudinal strain.xlsx]

## Sheet: Fig 1H
Fig 1H	Longitudinal Strain (%)
	Age (w)	WT									TAZG197V
	8	-9.9613	-13.988	-8.4063	-14.3238	-16.8762	-13.2065	-13.0466	-17.9631	-19.4338	-19.2911	-14.2078	-14.3062	-16.1764	-12.0102	-15.9908	-15.3553	-14.8444	-10.3611
	14	-12.3758	-17.9946	-19.9188	-9.4726	-14.3845	-12.5345	-12.9691	-16.4729	-17.0637	-9.9783	-11.3615	-12.0984	-10.6561	-11.5771	-14.6681	-13.1918	-16.1494	-7.8838
	20	-11.852	-15.6646	-13.0398	-11.2946	-15.8568	-16.1396	-13.2642	-13.6457	-11.2439	-12.8263	-12.5715	-7.4357	-8.8151	-12.7512	-10.1428	-11.261	-12.0236	-8.4024
