# Supplementary material for: Metabolic switch from fatty acid oxidation to glycolysis in knock‐in mouse model of Barth syndrome
Source: EMBO Mol Med. 2023 Aug 3;15(9):e17399. doi: 10.15252/emmm.202317399 (PMC10493589; doi:10.15252/emmm.202317399)
Supplement: Supplementary file 5 — Source Data for Figure 1 [file EMMM-15-e17399-s003.zip › Figure 1/1F/Ejection fraction.xlsx]

## Sheet: Fig 1F
Fig1F	Ejection fraction (%)
	Age (w)	WT									TAZG197V
	8	49.3853	46.5893	44.0688	61.0508	52.019	48.785	49.3904	68.9321	73.7247	59.1509	54.0685	57.3637	54.4117	66.3804	66.5885	61.7401	61.4403	55.1137
	14	51.9833	43.5662	50.8478	41.6915	59.3592	34.8449	41.8004	57.0623	70.5982	58.8416	44.1053	43.5822	48.852	53.3324	56.1688	44.6303	59.6045	34.2438
	20	45.5397	44.3247	40.9704	52.2937	49.0416	48.2227	49.2427	44.3426	52.5461	47.9356	39.5927	25.1798	41.9463	43.4754	41.7172	42.12	40.2381	34.32
