# Supplementary material for: Metabolic switch from fatty acid oxidation to glycolysis in knock‐in mouse model of Barth syndrome
Source: EMBO Mol Med. 2023 Aug 3;15(9):e17399. doi: 10.15252/emmm.202317399 (PMC10493589; doi:10.15252/emmm.202317399)
Supplement: Supplementary file 5 — Source Data for Figure 1 [file EMMM-15-e17399-s003.zip › Figure 1/1G/Fractional shortening .xlsx]

## Sheet: Fig 1G
Fig 1G	Fractional Shortening (%)
	Age (w)	WT									TAZG197V
	8	24.7054	22.94	21.5679	32.1548	26.4233	24.2321	24.6006	37.871	42.0145	30.4748	27.5147	29.9093	27.5165	35.6959	36.1237	32.2251	32.1894	27.8479
	14	26.4149	21.274	25.6554	20.1187	30.9513	16.4946	20.4221	29.6653	39.336	30.5327	21.6204	21.5182	24.2779	27.1508	29.0234	21.6645	30.9567	16.0565
	20	22.416	21.7793	19.8916	26.6085	24.669	24.0819	24.722	21.7482	26.7982	23.5659	19.0568	11.6594	20.3251	21.0872	20.2569	20.2075	19.419	16.1822
