# Supplementary material for: Metabolic switch from fatty acid oxidation to glycolysis in knock‐in mouse model of Barth syndrome
Source: EMBO Mol Med. 2023 Aug 3;15(9):e17399. doi: 10.15252/emmm.202317399 (PMC10493589; doi:10.15252/emmm.202317399)
Supplement: Supplementary file 5 — Source Data for Figure 1 [file EMMM-15-e17399-s003.zip › Figure 1/1B/Mouse weight.xlsx]

## Sheet: Fig1B
Fig 1B		Weight (g)
	Age (w)	WT									TAZG197V
	8	23.1	21.1	22.4	23.7	25.3	24.3	22.5	21.5	22.4	17.8	19.4	22.6	21.3	20.3	17.5	19.2	16.7	20.4
	14	27.6	25.8	27.2	23.2	28.5	28.9	29	26.3	26.5	21.6	23	24.9	24.6	28.5	20.7	21.1	18.3	25.7
	20	29.4	28.7	29.6	30.5	31.1	31.4	31.1	28.6	28	22.9	24.3	25.8	24.9	22.8	21.9	22.2	21.3	26.4
