# Supplementary material for: Metabolic switch from fatty acid oxidation to glycolysis in knock‐in mouse model of Barth syndrome
Source: EMBO Mol Med. 2023 Aug 3;15(9):e17399. doi: 10.15252/emmm.202317399 (PMC10493589; doi:10.15252/emmm.202317399)
Supplement: Supplementary file 5 — Source Data for Figure 1 [file EMMM-15-e17399-s003.zip › Figure 1/1E/Cell count (Neutrophils, WBC, RBC).xlsx]

## Sheet: Fig 1E
Fig 1E	Cell number
	Neutrophils				WBC				RBC
	WT	TAZG197V			WT	TAZG197V			WT	TAZG197V
Mouse 1	3.3	1.4		Mouse 1	2300	400		Mouse 1	7750000	7060000
Mouse 2	5.2	1.4		Mouse 2	1300	800		Mouse 2	8240000	8200000
Mouse 3	3.3	0.8		Mouse 3	2500	400		Mouse 3	7450000	7320000
Mouse 4	3.8	1.2		Mouse 4	1800	800		Mouse 4	7128080	8120000
Mouse 5	4.9	1.8		Mouse 5	1980	300		Mouse 5	7290000	7230000
Mouse 6	3.4	1.9		Mouse 6	2010	500		Mouse 6	8090000	7120300
