# Supplementary material for: Metabolic switch from fatty acid oxidation to glycolysis in knock‐in mouse model of Barth syndrome
Source: EMBO Mol Med. 2023 Aug 3;15(9):e17399. doi: 10.15252/emmm.202317399 (PMC10493589; doi:10.15252/emmm.202317399)
Supplement: Supplementary file 5 — Source Data for Figure 1 [file EMMM-15-e17399-s003.zip › Figure 1/1D/Survivability curve.xlsx]

## Sheet: Fig 1D
Fig 1 D	Day of death	WT	TAZG197V
	180	0	0
	180	0	0
	180	0	0
	180	0	0
	180	0	0
	180	0	0
	180	0	0
	180	0	0
	180	0	0
	180	0	0
	180	0	0
	180	0	0
	180	0	0
	180	0	0
	180	0	0
	180	0	0
	180	0	0
	180	0	0
	180	0	0
	180	0	0
	180	0	0
	180	0	0
	180	0	0
	180	0	0
	46	0	1
	39	0	1
	29	0	1
	27	0	1
	27	0	1
	25	0	1
	24	0	1
	20	0	1
	18	0	1
	15	0	1
	10	0	1
	10	0	1
	10	0	1
	10	0	1
	10	0	1
	7	0	1
	7	0	1
	7	0	1
	7	0	1
	6	0	1
	6	0	1
	5	0	1
	5	0	1
	4	0	1
	4	0	1
	4	0	1
	4	0	1
	3	0	1
	2	0	1
	2	0	1
	2	0	1
	2	0	1
	2	0	1
	2	0	1
	2	0	1
	2	0	1
