# Supplementary material for: Metabolic switch from fatty acid oxidation to glycolysis in knock‐in mouse model of Barth syndrome
Source: EMBO Mol Med. 2023 Aug 3;15(9):e17399. doi: 10.15252/emmm.202317399 (PMC10493589; doi:10.15252/emmm.202317399)
Supplement: Supplementary file 5 — Source Data for Figure 1 [file EMMM-15-e17399-s003.zip › Figure 1/1J/qPCR (ANP, BNP).xlsx]

## Sheet: Set1
Fig 1J	Sample name	Ct values	Average					mCALR	ANP	BNP						∆CT ANP	∆CT BNP						∆∆CT ANP	∆∆CT BNP
	Buffercontrol-mCALR	no ct				WT		27.6031	24.8292	22.9264						-2.77389	-4.67672						1.70209	2.26469
	Buffercontrol	no ct						28.2393	24.9734	23.7678						-3.26591	-4.4715						2.39385	1.9644
	WT1	27.5537	27.6031					29.2868	29.3069	27.9428						0.0200672	-1.34401						0.245425	0.224782
		27.6526
	WT2	28.1484	28.2393
		28.3303														-2.00658	-3.49741
	WT 3	29.441	29.2868			TAZG197V 1		28.2566	22.4868	21.924						-5.76986	-6.3326						13.5788	7.13633
		29.1326						28.0452	22.6333	21.9818						-5.41188	-6.06339						10.5949	5.92156
	TAZG197V 1	28.1318	28.2566					28.0843	20.9828	22.0124						-7.10152	-6.07197						34.1768	5.95689
		28.3814
	TAZG197V 2	27.99	28.0452
		28.1004
	TAZG197V 3	27.9453	28.0843
		28.2234
	Buffercontrol- ANP
	Buffercontrol
	WT1	24.7967	24.8292
		24.8618
	WT2	24.9746	24.9734
		24.9722
	WT 3	29.3573	29.3069
		29.2565
	TAZG197V 1	22.5211	22.4868
		22.4525
	TAZG197V 2	22.7296	22.6333
		22.537
	TAZG197V 3	20.9488	20.9828
		21.0168
	Buffercontrol- BNP
	WT1	22.9507	22.9264
		22.9022
	WT2	23.699	23.7678
		23.8366
	WT 3	27.8889	27.9428
		27.9967
	TAZG197V 1	21.7953	21.924
		21.7606
	TAZG197V 2	21.9796	21.9818
		21.984
	TAZG197V 3	21.773	22.0124
		22.2517

## Sheet: Set 2
Sample name	Ct values	Average					mCALR	mANP	mBNP		∆CT mANP	∆CT mBNP		∆∆CT mANP	∆∆CT mBNP
Buffercontrol-mCALR	no ct				WT		26.3544	24.3351	23.4447		-2.01932	-2.90969		1	1
Buffercontrol	no ct
WT	26.3462	26.3544
	26.3626
											-2.01932	-2.90969
TAZG197V	25.6445	25.7099			TAZG197V 1		25.7099	19.6664	19.6281		-6.0435	-6.08182		16.2704	9.01374
	25.7754
Buffercontrol- mANP
Buffercontrol
WT	24.392	24.3351
	24.2782
TAZG197V	19.6667	19.6664
	19.6662
Buffercontrol- mBNP
Buffercontrol
WT	23.4037	23.4447
	23.4447
TAZG197V	20.1292	19.6281
	19.6281

## Sheet: Set 3
Sample name	Ct values	Average					mCALR	mANP	mBNP		∆CT mANP	∆CT mBNP		∆∆CT mANP	∆∆CT mBNP
Buffercontrol-mCALR	no ct				WT		29.0242	28.662	29.6225		-0.362187	0.598296		1	1
Buffercontrol	no ct
WT	29.0732	29.0242
	28.9752
											-0.362187	0.598296
TAZG197V	27.735	27.8234			TAZG197V 1		27.8234	24.8455	22.0367		-2.97789	-5.78676		6.12922	83.5785
	27.9118
Buffercontrol- mANP
Buffercontrol
WT	28.6979	28.662
	28.6261
TAZG197V	24.8271	24.8455
	24.864
Buffercontrol- mBNP
Buffercontrol
WT	29.3525	29.6225
	29.6225
TAZG197V	22.0183	22.0367
	22.0367
