# Supplementary material for: Metabolic switch from fatty acid oxidation to glycolysis in knock‐in mouse model of Barth syndrome
Source: EMBO Mol Med. 2023 Aug 3;15(9):e17399. doi: 10.15252/emmm.202317399 (PMC10493589; doi:10.15252/emmm.202317399)
Supplement: Supplementary file 6 — Source Data for Figure 2 [file EMMM-15-e17399-s005.zip]

Archive with 36 entries (28 files):
- Figure 2/
- Figure 2/.DS_Store
- __MACOSX/Figure 2/._.DS_Store
- Figure 2/2G/
- Figure 2/2A/
- Figure 2/2F/
- __MACOSX/Figure 2/._2F
- Figure 2/2C/
- Figure 2/2D/
- __MACOSX/Figure 2/._2D
- Figure 2/2E/
- __MACOSX/Figure 2/._2E
- Figure 2/2B/
- __MACOSX/Figure 2/._2B
- Figure 2/2G/ROS.xlsx
- __MACOSX/Figure 2/2G/._ROS.xlsx
- Figure 2/2A/Lipidomics.xlsx
- __MACOSX/Figure 2/2A/._Lipidomics.xlsx
- Figure 2/2F/.DS_Store
- __MACOSX/Figure 2/2F/._.DS_Store
- Figure 2/2F/Pyruvate Seahorse.xlsx
- __MACOSX/Figure 2/2F/._Pyruvate Seahorse.xlsx
- Figure 2/2C/Complex Activity Assays.xlsx
- __MACOSX/Figure 2/2C/._Complex Activity Assays.xlsx
- Figure 2/2D/NDUFA9, SDHC, RIESKE, COX4-1, COX5A, ATP5B steady states .tiff
- __MACOSX/Figure 2/2D/._NDUFA9, SDHC, RIESKE, COX4-1, COX5A, ATP5B steady states .tiff
- Figure 2/2D/.DS_Store
- __MACOSX/Figure 2/2D/._.DS_Store
- Figure 2/2E/Succinate sehaorse .xlsx
- __MACOSX/Figure 2/2E/._Succinate sehaorse .xlsx
- Figure 2/2E/.DS_Store
- __MACOSX/Figure 2/2E/._.DS_Store
- Figure 2/2B/.DS_Store
- __MACOSX/Figure 2/2B/._.DS_Store
- Figure 2/2B/NDUFB8, RIESKE, COX5A, ATP5B - Blue Native Gels.tiff
- __MACOSX/Figure 2/2B/._NDUFB8, RIESKE, COX5A, ATP5B - Blue Native Gels.tiff
