# Supplementary material for: Metabolic switch from fatty acid oxidation to glycolysis in knock‐in mouse model of Barth syndrome
Source: EMBO Mol Med. 2023 Aug 3;15(9):e17399. doi: 10.15252/emmm.202317399 (PMC10493589; doi:10.15252/emmm.202317399)
Supplement: Supplementary file 6 — Source Data for Figure 2 [file EMMM-15-e17399-s005.zip › Figure 2/2G/ROS.xlsx]

## Sheet: Fig 2G
Fig 2G
	MitoSOX positive mitochondria (%)
	WT	TAZG197V
Mouse 1	21	34.1
Mouse 2	28.2	38.4
Mouse 3	30.1	47.5
