# Supplementary material for: Metabolic switch from fatty acid oxidation to glycolysis in knock‐in mouse model of Barth syndrome
Source: EMBO Mol Med. 2023 Aug 3;15(9):e17399. doi: 10.15252/emmm.202317399 (PMC10493589; doi:10.15252/emmm.202317399)
Supplement: Supplementary file 6 — Source Data for Figure 2 [file EMMM-15-e17399-s005.zip › Figure 2/2A/Lipidomics.xlsx]

## Sheet: Fig 2A
Fig 2A	mM lipid per mg mitochondria
	Cardiolipin		Monolysocardiolipin
	WT	TAZG197V	WT	TAZG197V
	82.95	13.65	11.43	33.36
	101.16	13.95	10.41	51.02
	48.76	15.78	5.26	35.26
