# Supplementary material for: Metabolic switch from fatty acid oxidation to glycolysis in knock‐in mouse model of Barth syndrome
Source: EMBO Mol Med. 2023 Aug 3;15(9):e17399. doi: 10.15252/emmm.202317399 (PMC10493589; doi:10.15252/emmm.202317399)
Supplement: Supplementary file 6 — Source Data for Figure 2 [file EMMM-15-e17399-s005.zip › Figure 2/2F/Pyruvate Seahorse.xlsx]

## Sheet: Fig 2F
Fig 2F		WT			TAZG197V
	Well/replicate	Mouse 1	Mouse 2	Mouse 3	Mouse 1	Mouse 2	Mouse 3
	1	268.87	201.83	290.3	29.17	34.57	2.76
	2	236.05	357.4	363.29	135.22	4.14	15.33
	3	188.41	312.39	316.08	33.42	23.55	23.31
	4	213.95	273.31	295.63	6.19	29.91	205.58
	5			307.45	42.78	195.96	17.07
	6				146.83	17.56	19.08
	7				11.07	24.5	23.31
	8				31.77	25.72	205.58
	9				36.15	25.36	17.07
	10						19.08
	average OCR (pmol/min)	226.82	286.233	316.325	51	23.0425	61.745
