# Supplementary material for: Metabolic switch from fatty acid oxidation to glycolysis in knock‐in mouse model of Barth syndrome
Source: EMBO Mol Med. 2023 Aug 3;15(9):e17399. doi: 10.15252/emmm.202317399 (PMC10493589; doi:10.15252/emmm.202317399)
Supplement: Supplementary file 6 — Source Data for Figure 2 [file EMMM-15-e17399-s005.zip › Figure 2/2C/Complex Activity Assays.xlsx]

## Sheet: Fig 2C
Fig 2C		Activity (%)
		Complex I				Complex II				Complex IV
		WT	TAZG197V			WT	TAZG197V			WT	TAZG197V
	Mouse 1	87.703	43.8515		Mouse 1	85	50		Mouse 1	97.7459	81.1475
	Mouse 2	101.624	60.5568		Mouse 2	115	61.25		Mouse 2	100.205	89.1393
	Mouse 3	110.673	71.6937		Mouse 3	100	26.25		Mouse 3	102.049	79.3033
