# Supplementary material for: Metabolic switch from fatty acid oxidation to glycolysis in knock‐in mouse model of Barth syndrome
Source: EMBO Mol Med. 2023 Aug 3;15(9):e17399. doi: 10.15252/emmm.202317399 (PMC10493589; doi:10.15252/emmm.202317399)
Supplement: Supplementary file 6 — Source Data for Figure 2 [file EMMM-15-e17399-s005.zip › Figure 2/2E/Succinate sehaorse .xlsx]

## Sheet: Fig 2E
Fig 2E		WT			TAZG197V
	Well/replicate	Mouse 1	Mouse 2	Mouse 3	Mouse 1	Mouse 2	Mouse 3
	1	563.19	343.15	455.65	266.33	275.7	83.39
	2	514.62	540.23	559.08	59.46	41.9	107.28
	3	443.57	423.17	482.45	95.02	60.21	267.69
	4	491.43	443.76	450.68	73.45	281.27	35.38
	5	288.5	497.46	507.16	95.95	71.63	41.86
	6	495.9	311.2	556.14	106.02	87.41	54.68
	7	534.7	571.48	642.63	270.71	74.92
	8	417.36	659.26	433.34
	9	502.27	433.14	535.66
	10	420.63	551.54	455.78
	average OCR (pmol/min)	467.217	477.439	507.857	138.134	127.577	98.38
