# Supplementary material for: Metabolic switch from fatty acid oxidation to glycolysis in knock‐in mouse model of Barth syndrome
Source: EMBO Mol Med. 2023 Aug 3;15(9):e17399. doi: 10.15252/emmm.202317399 (PMC10493589; doi:10.15252/emmm.202317399)
Supplement: Supplementary file 7 — Source Data for Figure 4 [file EMMM-15-e17399-s010.zip]

Archive with 27 entries (21 files):
- Figure 4/
- Figure 4/.DS_Store
- __MACOSX/Figure 4/._.DS_Store
- Figure 4/4E/
- __MACOSX/Figure 4/._4E
- Figure 4/4C/
- Figure 4/4D/
- Figure 4/4F/
- __MACOSX/Figure 4/._4F
- Figure 4/4G/
- __MACOSX/Figure 4/._4G
- Figure 4/4E/Lactate assay .xlsx
- __MACOSX/Figure 4/4E/._Lactate assay .xlsx
- Figure 4/4C/FAO Seahorse Heart .xlsx
- __MACOSX/Figure 4/4C/._FAO Seahorse Heart .xlsx
- Figure 4/4D/FAO Seahorse Liver.xlsx
- __MACOSX/Figure 4/4D/._FAO Seahorse Liver.xlsx
- Figure 4/4F/.DS_Store
- __MACOSX/Figure 4/4F/._.DS_Store
- Figure 4/4F/CPT1B, CPT2 Blue Native.tiff
- __MACOSX/Figure 4/4F/._CPT1B, CPT2 Blue Native.tiff
- Figure 4/4G/.DS_Store
- __MACOSX/Figure 4/4G/._.DS_Store
- Figure 4/4G/CPT1B, CPT2 quant..xlsx
- __MACOSX/Figure 4/4G/._CPT1B, CPT2 quant..xlsx
- Figure 4/4G/CPT1B, CPT2 Steady State .tiff
- __MACOSX/Figure 4/4G/._CPT1B, CPT2 Steady State .tiff
