# Supplementary material for: Metabolic switch from fatty acid oxidation to glycolysis in knock‐in mouse model of Barth syndrome
Source: EMBO Mol Med. 2023 Aug 3;15(9):e17399. doi: 10.15252/emmm.202317399 (PMC10493589; doi:10.15252/emmm.202317399)
Supplement: Supplementary file 7 — Source Data for Figure 4 [file EMMM-15-e17399-s010.zip › Figure 4/4E/Lactate assay .xlsx]

## Sheet: Fig 4E
Fig 4E	Lactate (g/L)/mg protein
	WT			TAZG197V
	Mouse1	Mouse 2	Mouse 3	Mouse 1	Mouse 2	Mouse 3
	99.2481	127.82	72.9323	177.444	148.872	226.316
