# Supplementary material for: Metabolic switch from fatty acid oxidation to glycolysis in knock‐in mouse model of Barth syndrome
Source: EMBO Mol Med. 2023 Aug 3;15(9):e17399. doi: 10.15252/emmm.202317399 (PMC10493589; doi:10.15252/emmm.202317399)
Supplement: Supplementary file 7 — Source Data for Figure 4 [file EMMM-15-e17399-s010.zip › Figure 4/4C/FAO Seahorse Heart .xlsx]

## Sheet: Fig 4C
Fig 4C		WT				TAZG197V				no ETO
	Well/replicate	Mouse 1	Mouse 2	Mouse 3	Mouse 4	Mouse 1	Mouse 2	Mouse 3	Mouse 4
	1	1161.37	975.46	1103.29	1116.94	938.28	790.56	802.57	361.637
	2	1123.78	927.94	1091.28	1072.52	622.36	732.56	863.79	451.911
	3	1174.51	889.74	965.47	1111.82	851.02	797.04	696.37	415.991
	4	1064.75	900.51	1033.77	1232.57		770.59	823.05	463.356
	5		925.1	915.68	1052.42		777.01	798.45	443.584
	6		950.93	1002.27	1287.45		681.3	702.21	521.691
	average OCR (pmol/min)	1131.1	928.28	1018.63	1145.62	803.887	758.177	781.073	443.028
		WT				TAZG197V				with ETO
	Well/replicate	Mouse 1	Mouse 2	Mouse 3	Mouse 4	Mouse 1	Mouse 2	Mouse 3	Mouse 4
	1	437.29	228.83	218.25	73.3391	389.3	129.02	72.82	32.4456
	2	450.55	237.03	214.39	45.6524	398.43	162.14	99.44	33.2473
	3	463.42	231.3	203.32	37.1761	385.8	144.4	119.11	34.6068
	4	521.8	237.14		22.5738	411.59	139.55		30.0309
	5	442.17				389.1			54.3071
	average OCR (pmol/min)	463.046	233.575	211.987	44.6853	394.844	143.777	97.1233	36.9275
