# Supplementary material for: Metabolic switch from fatty acid oxidation to glycolysis in knock‐in mouse model of Barth syndrome
Source: EMBO Mol Med. 2023 Aug 3;15(9):e17399. doi: 10.15252/emmm.202317399 (PMC10493589; doi:10.15252/emmm.202317399)
Supplement: Supplementary file 7 — Source Data for Figure 4 [file EMMM-15-e17399-s010.zip › Figure 4/4D/FAO Seahorse Liver.xlsx]

## Sheet: Fig 4D
Fig 4D		WT			TAZG197V			no ETO
	Well/replicate	Mouse 1	Mouse 2	Mouse 3	Mouse 1	Mouse 2	Mouse 3
	1	141.193	144.574	207.784	207.601	221.408	259.821
	2	166.837	149.047	230.62	205.975	200.06	230.912
	3	199.124	152.546	208.028	182.521	140.123	265.915
	4		183.464	194.789		263.904	251.934
	5			190.355			217.998
	average OCR (pmol/min)	169.052	157.408	206.315	198.699	206.374	245.316
		WT			TAZG197V			with ETO
	Well/replicate	Mouse 1	Mouse 2	Mouse 3	Mouse 1	Mouse 2	Mouse 3
	1	11.1737	25.4386	6.0934	32.4456	30.0309	35.1478
	2	6.95095	16.955	6.09814	33.2473	54.3071	26.7947
	3	10.8062	11.7144	16.1803	34.6068	35.8312	33.511
	4			11.793			30.7342
	average OCR (pmol/min)	9.64363	18.036	10.0412	33.4332	40.0564	31.5469
