# Supplementary material for: Metabolic switch from fatty acid oxidation to glycolysis in knock‐in mouse model of Barth syndrome
Source: EMBO Mol Med. 2023 Aug 3;15(9):e17399. doi: 10.15252/emmm.202317399 (PMC10493589; doi:10.15252/emmm.202317399)
Supplement: Supplementary file 7 — Source Data for Figure 4 [file EMMM-15-e17399-s010.zip › Figure 4/4G/CPT1B, CPT2 quant..xlsx]

## Sheet: CPT1B
Fig 4G
	Arbitraty signal value	WT					TAZG197V
	VDAC	2.29308e+06	1.8778e+06	3.61115e+06	3.41254e+06	3.06948e+06	2.41947e+06	1.93196e+06	1.80557e+06	2.5278e+06	2.79864e+06
	CPT1B	7.57986e+06	9.07167e+06	1.84699e+07	1.27468e+07	1.35096e+07	8.02598e+06	3.07717e+06	4.92017e+06	6.76175e+06	4.47005e+06
	Normalised CPT1B	WT					TAZG197V
	CPT1B	5.96839e+06	8.72276e+06	9.23496e+06	6.74434e+06	7.94681e+06	5.98954e+06	2.87586e+06	4.92017e+06	4.82982e+06	2.88391e+06
	Average per Genotype	7.34558e+06					4.29986e+06
		WT					TAZG197V
	CPT1B where WT average is set to 1.	0.812515	1.18748	1.25721	0.91815	1.08185	0.815394	0.391509	0.669814	0.657514	0.392604

## Sheet: CPT2
Fig 4F
	Arbitraty signal value	WT					TAZG197V
	VDAC	2.29308e+06	1.8778e+06	3.61115e+06	3.41254e+06	3.06948e+06	2.41947e+06	1.93196e+06	1.80557e+06	2.5278e+06	2.79864e+06
	CPT2	7.68978e+06	8.98166e+06	1.06787e+07	1.23957e+07	1.38254e+07	2.89128e+06	2.16583e+06	1.84907e+06	5.08254e+06	4.25007e+06
	Normalised CPT2	WT					TAZG197V
	CPT2	6.05495e+06	8.63621e+06	5.33937e+06	6.55855e+06	8.1326e+06	2.15767e+06	2.02414e+06	1.84907e+06	3.63039e+06	2.74198e+06
	Average per Genotype	7.34558e+06					2.48065e+06
		WT					TAZG197V
	CPT2 where WT average is set to 1.	0.824298	1.1757	0.726883	0.892857	1.10714	0.293737	0.27556	0.251726	0.494228	0.373283
