# Supplementary material for: Metabolic switch from fatty acid oxidation to glycolysis in knock‐in mouse model of Barth syndrome
Source: EMBO Mol Med. 2023 Aug 3;15(9):e17399. doi: 10.15252/emmm.202317399 (PMC10493589; doi:10.15252/emmm.202317399)
Supplement: Supplementary file 8 — Source Data for Figure 5 [file EMMM-15-e17399-s011.zip]

Archive with 21 entries (17 files):
- Figure 5/
- Figure 5/.DS_Store
- __MACOSX/Figure 5/._.DS_Store
- Figure 5/5C/
- __MACOSX/Figure 5/._5C
- Figure 5/5D/
- Figure 5/5E/
- Figure 5/5C/.DS_Store
- __MACOSX/Figure 5/5C/._.DS_Store
- Figure 5/5C/CPT1B, CPT2  iPSCs raw values .xlsx
- __MACOSX/Figure 5/5C/._CPT1B, CPT2  iPSCs raw values .xlsx
- Figure 5/5C/CPT1B, CPT2 Steady States iPSCS.tiff
- __MACOSX/Figure 5/5C/._CPT1B, CPT2 Steady States iPSCS.tiff
- Figure 5/5D/.DS_Store
- __MACOSX/Figure 5/5D/._.DS_Store
- Figure 5/5D/FAO seahorse iPSCs.xlsx
- __MACOSX/Figure 5/5D/._FAO seahorse iPSCs.xlsx
- Figure 5/5E/.DS_Store
- __MACOSX/Figure 5/5E/._.DS_Store
- Figure 5/5E/Glycolisis Seahorse .xlsx
- __MACOSX/Figure 5/5E/._Glycolisis Seahorse .xlsx
