# Supplementary material for: Metabolic switch from fatty acid oxidation to glycolysis in knock‐in mouse model of Barth syndrome
Source: EMBO Mol Med. 2023 Aug 3;15(9):e17399. doi: 10.15252/emmm.202317399 (PMC10493589; doi:10.15252/emmm.202317399)
Supplement: Supplementary file 8 — Source Data for Figure 5 [file EMMM-15-e17399-s011.zip › Figure 5/5C/CPT1B, CPT2 iPSCs raw values .xlsx]

## Sheet: Fig 5C
Fig 5C	As separate experiment were used for quantification WT for each was set to 1 and CPT1B and CPT2 from TAZG197V values were calculated as % of WT
		CPT1B					CPT2
		Set 1	Set 2	Set 3	Set 4		Set 1	Set 2	Set 3
	% of WT	0.725787	0.896472	0.800271	0.540297		0.753544	0.694103	0.523822
