# Supplementary material for: Metabolic switch from fatty acid oxidation to glycolysis in knock‐in mouse model of Barth syndrome
Source: EMBO Mol Med. 2023 Aug 3;15(9):e17399. doi: 10.15252/emmm.202317399 (PMC10493589; doi:10.15252/emmm.202317399)
Supplement: Supplementary file 8 — Source Data for Figure 5 [file EMMM-15-e17399-s011.zip › Figure 5/5D/FAO seahorse iPSCs.xlsx]

## Sheet: Fig 5D
Fig 5D		OCR (pmol/min)	Control																iTAZ													Control+ETO							iTAZ +ETO
		Time (min)	Well 1	Well 2	Well 3	Well 4	Well 5	Well 6	Well 7	Well 8	Well 9	Well 10	Well 11	Well 12	Well 13	Well 14	Well 15	Well 16	Well 1	Well 2	Well 3	Well 4	Well 5	Well 6	Well 7	Well 8	Well 9	Well 10	Well 11	Well 12	Well 13	Well 1	Well 2	Well 3	Well 4	Well 5	Well 6	Well 7	Well 1	Well 2	Well 3	Well 4	Well 5	Well 6	Well 7
	Basal respiration	2	24	32	41	26	27	30	24	19	20	26	36	35	40	28	31	20	15	18	24	28	32	20	15	12	15	20	16	12	21	22	26	31	30	26	32	29	13	18	22	35	19	6*	16
		9	23	31	40	21	27	26	25	19	22	26	36	31	21	27	32	20	12	21	23	24	30	15	16	14	14	20	17	12	21	22	28	30	29	26	31	32	13	16	19	38	16	16	14
		17	26	32	39	24	28	28	24	18	21	26	36	37	39	27	32	20	11	18	21	25	28	17	15	13	14	18	17	13	22	22	25	30	30	26	32	31	12	17	18	39	18	19	14
		26	21	26	29	22	22	24	22	15	17	21	27	30	31	21	26	17	9	16	18	38	18	15	14	12	13	17	16	11	18	19	23	26	25	23	28	25	12	16	18	39	16	19	13
		34	22	27	31	25	24	25	22	16	17	21	27	30	33	22	26	17	10	18	19	33	20	15	14	12	13	16	16	11	18	19	22	26	25	24	27	27	13	16	30	-1	17	16	13
		43	26	28	32	27	23	25	23	18	17	22	28	30	31	24	27	18	10	18	18	31	20	15	14	11	12	15	16	10	18	19	24	26	26	24	27	26	13	17	25	15	18	17	13
	Maximal respiration	51	32	55	61	49	40	40	34	21	23	34	45	55	53	35	46	26	11	21	19	16	21	17	14	11	14	20	19	12	18	29	27	29	23	37	38	31	12	17	26	20	19	20	14
		60	32	54	59	47	41	40	33	21	23	36	46	54	53	33	46	26	10	20	21	33	22	18	16	12	15	38	20	13	19	27	29	25	25	38	32	32	12	14	22	17	14	15	13
		68	35	54	60	49	43	41	36	25	24	34	44	52	52	32	45	27	12	21	21	33	23	19	16	12	15	31	21	15	21	23	30	27	28	34	37	29	10	13	21	17	14	16	12
		77	22	23	25	25	19	20	19	16	15	17	21	24	28	20	22	16	9	17	16	27	19	34	14	11	13	29	14	11	15	14	18	20	19	20	20	22	11	14	22	17	14	15	12
		85	21	21	23	24	19	20	17	16	15	17	22	26	31	21	23	16	9	17	17	26	19	15	14	11	13	28	15	11	15	15	20	19	20	20	20	21	11	14	22	17	14	15	12
		94	22	22	23	25	19	21	19	16	15	17	21	25	29	18	22	16	10	18	16	26	19	16	13	11	12	27	14	12	15	16	19	19	20	20	20	21	11	14	22	17	14	15	12
			Replicate 1				Replicate 2				Replicate 3				Replicate 4				Replicate 1				Replicate 2			Replicate 3			Replicate 4			Replicate 1		Replicate 2		Replicate 3			Replicate 1		Replicate 2		Replicate 3
