# Supplementary material for: Metabolic switch from fatty acid oxidation to glycolysis in knock‐in mouse model of Barth syndrome
Source: EMBO Mol Med. 2023 Aug 3;15(9):e17399. doi: 10.15252/emmm.202317399 (PMC10493589; doi:10.15252/emmm.202317399)
Supplement: Supplementary file 8 — Source Data for Figure 5 [file EMMM-15-e17399-s011.zip › Figure 5/5E/Glycolisis Seahorse .xlsx]

## Sheet: Fig 5E
Fig 5E		ECAR (mpH/min)	Control																								iTAZ
		Time (min)	Well 1	Well 2	Well 3	Wel 4	Well 4	Well 5	Well 6	Wel 5	Well 7	Well 8	Well 9	Wel 6	Well 10	Well 11	Well 12	Wel 7	Well 13	Well 14	Well 15	Wel 8	Well 16	Well 17	Well 18	Well 19	Well 1	Well 2	Well 3	Wel 4	Well 4	Well 5	Well 6	Wel 5	Well 7	Well 8	Well 9	Wel 6	Well 10	Well 11	Well 12	Wel 7	Well 13	Well 14	Well 15	Wel 8	Well 16	Well 17
		2	3	12	13	17	19	16	15	6	3	12	10	16	18	19	17	7	3	11	9	17	16	15	11	5	21	10	21	9	32	28	15	20	18	38	19	35	34	25	37	38	35	21	32	38	39	35
		8	2	10	12	17	18	15	15	5	2	10	10	15	16	18	15	6	2	10	8	15	15	14	10	4	14	21	21	12	29	8	37	36	34	27	18	36	27	19	29	38	20	9	31	33	32	26
		14	3	11	12	17	18	15	15	5	3	12	10	16	17	18	15	6	3	10	8	16	15	14	11	5	12	13	15	19	15	21	9	17	24	18	12	35	39	18	21	34	31	29	28	34	16	29
		22	32	34	33	41	44	43	39	38	59	36	30	42	44	45	43	59	89	32	24	39	42	38	34	78	60	55	50	58	59	59	71	71	73	72	53	59	55	50	58	59	59	71	71	73	72	53
		30	34	37	37	47	52	51	44	34	59	41	34	49	51	52	48	62	79	35	29	45	48	45	38	84	65	62	57	59	60	68	70	68	69	75	60	61	62	57	59	60	68	70	68	69	75	60
		38	17	41	40	50	57	57	47	32	60	45	38	53	57	56	52	72	76	37	32	49	52	49	41	92	64	62	61	60	63	64	67	69	71	68	65	69	62	61	60	63	64	67	69	71	68	65
	Glycolitic capacity	46	65	58	62	77	83	84	68	31	20*	62	57	78	83	83	72	28*	19*	54	48	76	78	73	59	28*	120	101	100	124	65	98	96	55	98	120	101	100	98	101	124	107	110	98	76	99	98	103
		54	70	55	57	70	79	80	64	30	18*	59	52	72	78	78	69	28*	19*	50	45	69	73	69	56	27*	102	100	98	96	92	101	86	98	101	102	102	99	102	100	98	96	92	101	129	98	120	102
		62	75	52	53	64	74	76	61	29*	18*	56	50	68	73	73	65	27*	18*	47	42*	64	68	64	54	26*	105	78	72	95	101	102	102	100	102	67	30	98	105	98	96	95	88	102	85	100	44	99
		70	4	15	14	25	19	26	21	7	4	15	14	23	23	25	22	8	4	13	13	21	23	21	18	8	10	12	30	17	18	18	23	30	34	30	39	35	26	30	18	33	26	37	33	40	36	31
		78	4	13	11	19	17	22	17	6	3	14	12	20	20	21	18	7	4	10	10	17	18	17	14	6	15	13	26	14	14	16	19	24	27	23	31	28	21	26	15	27	21	31	25	32	27	25
		86	3	11	9	16	15	20	15	5	3	13	10	18	18	19	16	5	3	9	8	15	16	15	12	5	12	14	22	11	11	13	16	20	22	19	27	24	17	21	12	22	17	27	20	26	22	22
			Replicate 1				Replicate 2				Replicate 3				Replicate 4				Replicate 5				Replicate 6				Replicate 1				Replicate 2				Replicate 3				Replicate 4				Replicate 5			Replicate 6
