# Supplementary material for: Metabolic switch from fatty acid oxidation to glycolysis in knock‐in mouse model of Barth syndrome
Source: EMBO Mol Med. 2023 Aug 3;15(9):e17399. doi: 10.15252/emmm.202317399 (PMC10493589; doi:10.15252/emmm.202317399)
Supplement: Supplementary file 9 — Source Data for Figure 6 [file EMMM-15-e17399-s006.zip]

Archive with 26 entries (20 files):
- Figure 6/
- Figure 6/6A/
- Figure 6/.DS_Store
- __MACOSX/Figure 6/._.DS_Store
- Figure 6/6B/
- Figure 6/6E/
- Figure 6/6D/
- Figure 6/6C/
- Figure 6/6A/.DS_Store
- __MACOSX/Figure 6/6A/._.DS_Store
- Figure 6/6A/AMPK, pAMPK, ACC, pACC, VDAC Steady State.tiff
- __MACOSX/Figure 6/6A/._AMPK, pAMPK, ACC, pACC, VDAC Steady State.tiff
- Figure 6/6B/Total ATP.xlsx
- __MACOSX/Figure 6/6B/._Total ATP.xlsx
- Figure 6/6E/.DS_Store
- __MACOSX/Figure 6/6E/._.DS_Store
- Figure 6/6E/FAO Seahorse with A-769662.xlsx
- __MACOSX/Figure 6/6E/._FAO Seahorse with A-769662.xlsx
- Figure 6/6D/AMPK, pAMPK steady states with A-769662.tiff
- __MACOSX/Figure 6/6D/._AMPK, pAMPK steady states with A-769662.tiff
- Figure 6/6D/.DS_Store
- __MACOSX/Figure 6/6D/._.DS_Store
- Figure 6/6C/.DS_Store
- __MACOSX/Figure 6/6C/._.DS_Store
- Figure 6/6C/ATP production rate Seahorse .xlsx
- __MACOSX/Figure 6/6C/._ATP production rate Seahorse .xlsx
