# Supplementary material for: Metabolic switch from fatty acid oxidation to glycolysis in knock‐in mouse model of Barth syndrome
Source: EMBO Mol Med. 2023 Aug 3;15(9):e17399. doi: 10.15252/emmm.202317399 (PMC10493589; doi:10.15252/emmm.202317399)
Supplement: Supplementary file 9 — Source Data for Figure 6 [file EMMM-15-e17399-s006.zip › Figure 6/6B/Total ATP.xlsx]

## Sheet: Fig 6B
Fig 6B
	Luminescence (a.u)	Control	iTAZ
	Sample 1	64100	175650
		61360	182930
	Sample 2	44510	165760
		42360	168730
			173000
	Sample 3	52060	154790
		83110	164560
			149720
