# Supplementary material for: Metabolic switch from fatty acid oxidation to glycolysis in knock‐in mouse model of Barth syndrome
Source: EMBO Mol Med. 2023 Aug 3;15(9):e17399. doi: 10.15252/emmm.202317399 (PMC10493589; doi:10.15252/emmm.202317399)
Supplement: Supplementary file 9 — Source Data for Figure 6 [file EMMM-15-e17399-s006.zip › Figure 6/6E/FAO Seahorse with A-769662.xlsx]

## Sheet: Fig 6E
Fig 6E	OCR (pmol/min)	Control													iTAZ											iTAZ + AMPK
	Time (minutes)	Well 1	Well 2	Well 3	Well 4	Well 5	Well 6	Well 7	Well 8	Well 9	Well 10	Well 11	Well 12	Well 13	Well 1	Well 2	Well 3	Well 4	Well 5	Well 6	Well 7	Well 8	Well 9	Well 10	Well 1	Well 2	Well 3	Well 4	Well 5	Well 6	Well 7	Well 8	Well 9
	1.30606	235.478	254.938	236.97	308.18	338.93	282.168	314.971	272.983	425.116	355.083	377.554	356.454	353.373	168.988	150.754	117.236	169.526	138.898	137.076	141.679	166.187	203.386	255.587	182.399	193.011	211.375	181.709	216.557	234.722	198.343	327.2	278.769
	7.7715	223.099	243.447	223.335	293.269	322.368	268.627	293.671	202.111	402.044	341.5	349.181	340.797	328.772	149.582	162.583	113.894	163.444	134.353	119.558	128.764	147.732	189.666	241.892	180.818	191.007	191.986	170.672	200.864	215.104	185.034	305.063	251.967
	14.2455	223.942	241.147	223.055	296.694	323.51	266.464	297.281	172.382	394.147	344.033	350.814	343.306	316.035	144.951	167.12	112.093	157.863	136.652	116.883	123.466	149.502	188.004	240.865	183.803	177.497	189.856	161.523	191.947	208.409	179.125	289.623	242.746
	20.831	89.2361	90.6006	90.0492	115.054	109.541	105.617	128.901	157.381	161.437	151.148	146.942	147.687	128.18	87.2513	98.6772	30.8825	95.6504	69.1009	66.4696	54.5011	84.6961	86.9015	108.565	74.801	77.397	74.3874	74.044	75.0587	90.7564	74.5717	114.515	108.404
	27.3103	89.1858	89.857	85.8656	113.08	113.083	106.16	121.388	153.811	154.312	144.884	141.163	143.227	128.213	81.2496	89.8808	49.0133	92.0319	70.6099	63.9812	52.8854	81.5013	83.9914	105.539	72.8624	77.751	71.0887	68.2518	70.5616	85.5584	68.736	112.319	105.108
	33.7933	84.1334	86.1627	83.0342	110.186	111.179	103.36	119.756	147.143	152.051	142.519	138.414	138.344	122.51	74.5945	86.7828	54.0687	85.5417	65.4338	59.8653	59.4661	78.8967	80.0201	100.208	68.8477	74.4032	67.8994	65.6866	67.4022	82.0989	65.4821	107.369	100.19
	40.3804	408.256	447.85	408.342	548.503	500.331	470.7	477.297	835.135	799.138	822.633	683.569	615.272	658.516	257.584	313.681	212.259	295.141	290.907	215.503	263.869	442.497	467.786	668.537	438.499	401.793	340.645	467.211	558.056	523.328	508.786	718.926	607.782
	46.8637	415.231	456.065	395.242	519.615	519.188	454.286	461.875	819.587	768.641	764.734	673.688	593.579	609.187	275.742	306.584	236.752	299.398	290.264	218.736	254.055	443.196	469.943	643.862	425.645	370.026	345.343	446.842	524.565	470.211	444.269	677.886	546.74
	53.3476	429.399	474.884	408.279	536.961	548.87	467.18	475.202	843.46	798.707	762.411	704.532	633.223	641.565	277.851	321.788	243.578	302.58	295.402	221.853	256.636	454.247	480.849	646.481	430.577	357.694	356.679	446.044	524.017	471.726	436.115	678.054	549.85
	59.9362	82.0912	73.1319	76.964	99.6586	98.4729	92.6733	112.283	133.099	135.939	139.059	117.547	124.301	91.328	63.87	80.9493	19.8073	70.7299	61.458	55.1453	44.7663	74.5493	81.1564	107.092	75.2336	45.2826	68.4521	71.572	70.4908	85.8228	67.7451	112.447	87.2095
	66.4263	75.2824	74.2022	71.5026	94.9488	92.8486	90.2185	97.1791	131.036	128.969	134.538	119.403	116.267	95.547	61.969	67.9303	39.9044	64.7245	56.7393	48.733	43.5113	68.6329	75.381	95.2738	66.9753	45.018	63.1959	64.9155	64.827	80.2861	63.3474	104.232	86.2945
	72.9136	71.0205	72.747	70.7124	93.0362	92.8363	85.3756	88.6381	130.134	126.38	132.893	110.907	113.966	97.0154	61.0594	68.9568	41.7006	63.6032	57.0873	46.069	41.1453	64.1249	70.6885	90.3298	61.8162	45.1461	61.4115	62.091	63.2213	76.6503	62.5073	103.406	83.796
		Sample 1				Replicate 2				Replicate 3					Replicate 1			Replicate 2				Replicate 3				Replicate 1			Replicate 2		Replicate 3
