# Supplementary material for: Metabolic switch from fatty acid oxidation to glycolysis in knock‐in mouse model of Barth syndrome
Source: EMBO Mol Med. 2023 Aug 3;15(9):e17399. doi: 10.15252/emmm.202317399 (PMC10493589; doi:10.15252/emmm.202317399)
Supplement: Supplementary file 9 — Source Data for Figure 6 [file EMMM-15-e17399-s006.zip › Figure 6/6C/ATP production rate Seahorse .xlsx]

## Sheet: Fig 6C
Fig 6C	ATP Production Rate (pmol/min)	Glyco ATP										Mito ATP
	Control	114.78	13.5	23.08	23.61	86.78	104.84	62.01	62.2	141.61	456.82*	1122.47	1071	1059.42	1269.97	1264.85	1312.61	1306.47	1362.26	919.24	893.61
	iTAZ	948	909.48	992.82	889.8	1101.02	229.4	161.7	148.88	133.7	159.91	706.66	623.62	769.61	564.58	634.14	1905.33	1622.82	1774.98	1682.15	1705.05
		Sample 1			Sample 2				Sample 3			Sample 1			Sample 2				Sample 3
