# Supplementary material for: Metabolic switch from fatty acid oxidation to glycolysis in knock‐in mouse model of Barth syndrome
Source: EMBO Mol Med. 2023 Aug 3;15(9):e17399. doi: 10.15252/emmm.202317399 (PMC10493589; doi:10.15252/emmm.202317399)
Supplement: Supplementary file 10 — Source Data for Figure 7 [file EMMM-15-e17399-s002.zip]

Archive with 30 entries (20 files):
- Figure 7/
- Figure 7/.DS_Store
- __MACOSX/Figure 7/._.DS_Store
- Figure 7/7D/
- Figure 7/7C/
- Figure 7/7B/
- Figure 7/7E/
- Figure 7/7I/
- Figure 7/7G/
- Figure 7/7F/
- Figure 7/7A/
- Figure 7/7H/
- Figure 7/7D/Systolic diameter.xlsx
- __MACOSX/Figure 7/7D/._Systolic diameter.xlsx
- Figure 7/7C/Stroke volume.xlsx
- __MACOSX/Figure 7/7C/._Stroke volume.xlsx
- Figure 7/7B/Fractional shortening.xlsx
- __MACOSX/Figure 7/7B/._Fractional shortening.xlsx
- Figure 7/7E/Diastolic diameter.xlsx
- __MACOSX/Figure 7/7E/._Diastolic diameter.xlsx
- Figure 7/7I/FAO sehaorse.xlsx
- __MACOSX/Figure 7/7I/._FAO sehaorse.xlsx
- Figure 7/7G/AMPK quant.xlsx
- __MACOSX/Figure 7/7G/._AMPK quant.xlsx
- Figure 7/7F/rtPCR ANP and BNP, heart, AMPK activator .xlsx
- __MACOSX/Figure 7/7F/._rtPCR ANP and BNP, heart, AMPK activator .xlsx
- Figure 7/7A/Ejection Fraction.xlsx
- __MACOSX/Figure 7/7A/._Ejection Fraction.xlsx
- Figure 7/7H/CPT quantification.xlsx
- __MACOSX/Figure 7/7H/._CPT quantification.xlsx
