# Supplementary material for: Metabolic switch from fatty acid oxidation to glycolysis in knock‐in mouse model of Barth syndrome
Source: EMBO Mol Med. 2023 Aug 3;15(9):e17399. doi: 10.15252/emmm.202317399 (PMC10493589; doi:10.15252/emmm.202317399)
Supplement: Supplementary file 10 — Source Data for Figure 7 [file EMMM-15-e17399-s002.zip › Figure 7/7D/Systolic diameter.xlsx]

## Sheet: Fig 7D
Fig 7D	Systolic Diameter (mm)
	Vehicle control		A-769662 trated
	WT	TAZG197V	WT	TAZG197V
	3.17122	3.47732	2.97101	2.63334
	3.29838	3.45829	3.29473	3.0616
	3.09095	3.2562	2.40712	2.66739
	3.42291	3.42239	3.60867	2.51349
	3.18525		3.4358	2.63579
	3.27264		3.32959	2.79913
	3.82493		3.51298	2.73801
	3.65469		2.98662
	3.27947		3.5147
	3.2881
	2.88932
	3.50272
	2.71613
	3.36867
	3.6388
