# Supplementary material for: Metabolic switch from fatty acid oxidation to glycolysis in knock‐in mouse model of Barth syndrome
Source: EMBO Mol Med. 2023 Aug 3;15(9):e17399. doi: 10.15252/emmm.202317399 (PMC10493589; doi:10.15252/emmm.202317399)
Supplement: Supplementary file 10 — Source Data for Figure 7 [file EMMM-15-e17399-s002.zip › Figure 7/7C/Stroke volume.xlsx]

## Sheet: Fig 7C
Fig 7C	Stroke volume (mL)
	Vehicle control		A-769662 trated
	WT	TAZG197V	WT	TAZG197V
	46.6567	24.577	41.6956	41.9315
	50.4081	43.3808	45.804	43.7318
	40.8104	34.0399	27.3797	26.6408
	48.3107	22.7587	43.0452	26.3042
	44.022		46.0813	31.2529
	44.1461		42.3278	30.7074
	51.6543		48.3393	25.8261
	41.0447		47.2508
	44.2614		52.4368
	45.7751
	45.2398
	44.4391
	43.7137
