# Supplementary material for: Metabolic switch from fatty acid oxidation to glycolysis in knock‐in mouse model of Barth syndrome
Source: EMBO Mol Med. 2023 Aug 3;15(9):e17399. doi: 10.15252/emmm.202317399 (PMC10493589; doi:10.15252/emmm.202317399)
Supplement: Supplementary file 10 — Source Data for Figure 7 [file EMMM-15-e17399-s002.zip › Figure 7/7B/Fractional shortening.xlsx]

## Sheet: Fig 7B
Fig 7B	Fractional shortening (%)
	Vehicle control		A-769662 trated
	WT	TAZG197V	WT	TAZG197V
	27.5858	15.3929	28.2048	33.0803
	27.382	23.2747	25.8626	27.8502
	26.3595	21.7082	29.3447	25.0292
	25.3197	14.9292	21.7071	27.0206
	26.4692		24.4388	28.0254
	24.443		24.2274	33.6411
	19.6537		25.2901	18.3845
	21.6573		28.2496
	28.0053		29.1044
	24.1962
	30.3046
	23.6535
	33.1522
	24.575
	21.652
