# Supplementary material for: Metabolic switch from fatty acid oxidation to glycolysis in knock‐in mouse model of Barth syndrome
Source: EMBO Mol Med. 2023 Aug 3;15(9):e17399. doi: 10.15252/emmm.202317399 (PMC10493589; doi:10.15252/emmm.202317399)
Supplement: Supplementary file 10 — Source Data for Figure 7 [file EMMM-15-e17399-s002.zip › Figure 7/7E/Diastolic diameter.xlsx]

## Sheet: Fig 7E
Fig 7E	Diastolic Diameter (mm)
	Vehicle control		A-769662 trated
	WT	TAZG197V	WT	TAZG197V
	4.37928	4.10996	4.13817	3.93507
	4.5421	4.50737	4.44409	4.24339
	4.19735	4.15906	3.40685	3.55791
	4.58342	4.023	4.60919	3.44411
	4.33186		4.54705	3.66212
	4.33135		4.39419	3.42621
	4.76055		4.58718	3.92319
	4.66501		4.36801
	4.55516		4.52496
	4.33764
	4.14564
	4.58793
	4.06316
	4.46625
	4.6444
