# Supplementary material for: Metabolic switch from fatty acid oxidation to glycolysis in knock‐in mouse model of Barth syndrome
Source: EMBO Mol Med. 2023 Aug 3;15(9):e17399. doi: 10.15252/emmm.202317399 (PMC10493589; doi:10.15252/emmm.202317399)
Supplement: Supplementary file 10 — Source Data for Figure 7 [file EMMM-15-e17399-s002.zip › Figure 7/7I/FAO sehaorse.xlsx]

## Sheet: Fig 7I
Fig 7I		Untreated						A-769662 treated
	Basal Respiration - OCR (pmol/min)	WT1	WT2	WT3	TAZG197V1	TAZG197V2	TAZG197V3	TAZG197V1	TAZG197V2	TAZG197V3
	Replicate 1	88.424	160.695	172.322	114	123.438	97.8305	155.731	190.082	171.183
	Replicare2	125.085	148.203	154.345	121.212	112.468	89.073	151.046	192.948	163.967
	Replicate3	118.449	146.241	149.31	99.3841	107.344	82.7883	142.3	166.039	158.959
	Replicate4	115.603
	Average of replicates	111.89	151.713	158.659	111.532	114.417	89.8972	149.692	183.023	164.703
	Average per genotype	140.754			105.282			165.806
	in % of WT average	77.6456	105.28	110.101	77.3971	79.399	62.3838	103.878	127.008	114.295
