# Supplementary material for: Metabolic switch from fatty acid oxidation to glycolysis in knock‐in mouse model of Barth syndrome
Source: EMBO Mol Med. 2023 Aug 3;15(9):e17399. doi: 10.15252/emmm.202317399 (PMC10493589; doi:10.15252/emmm.202317399)
Supplement: Supplementary file 10 — Source Data for Figure 7 [file EMMM-15-e17399-s002.zip › Figure 7/7G/AMPK quant.xlsx]

## Sheet: Untreated
Fig 7G
	Arbitraty signal value	WT							TAZG197V
	beta tubbulin	5190000	4450000	4660000	5750000	4630000	5790000	5650000	9030000	5680000	8000000	5640000	7560000	5960000	3560000
	AMPK	2470000	2800000	3750000	5480000	3270000	2610000	2290000	1350000	1470000	2070000	2880000	2810000	1200000	782000
	Normalised AMPK	WT							TAZG197V
	AMPK	1.69426e+06	2240000	2.86481e+06	3.39283e+06	2.5143e+06	1.60477e+06	1.4429e+06	532226	921338	921150	1.81787e+06	1.32323e+06	716779	782000
	Average per Genotype	2.25055e+06							1.00208e+06
		WT							TAZG197V
	AMPK where WT average is set to 1.	0.752819	0.995311	1.27293	1.50756	1.11719	0.713055	0.641133	0.236487	0.409383	0.409299	0.807745	0.587957	0.31849	0.34747

## Sheet: A-769662 treated
Fig 7G
	Arbitraty signal value	WT					TAZG197V
	beta tubbulin	7180000	8390000	10400000	8750000	8920000	7850000	7200000	5150000	6600000	6790000
	AMPK	9960000	12600000	11900000	4120000	2930000	6820000	9320000	8140000	6670000	7880000
	Normalised AMPK	WT					TAZG197V
	AMPK	7.14401e+06	7.73421e+06	5.89279e+06	2.42491e+06	1.69165e+06	4.47427e+06	6.66639e+06	8140000	5.20462e+06	5.97673e+06
	Average per Genotype	4.97751e+06					6.0924e+06
		WT					TAZG197V
	AMPK where WT average is set to 1.	1.43526	1.55383	1.18388	0.487174	0.339858	0.898896	1.3393	1.63535	1.04563	1.20075
