# Supplementary material for: Metabolic switch from fatty acid oxidation to glycolysis in knock‐in mouse model of Barth syndrome
Source: EMBO Mol Med. 2023 Aug 3;15(9):e17399. doi: 10.15252/emmm.202317399 (PMC10493589; doi:10.15252/emmm.202317399)
Supplement: Supplementary file 10 — Source Data for Figure 7 [file EMMM-15-e17399-s002.zip › Figure 7/7F/rtPCR ANP and BNP, heart, AMPK activator .xlsx]

## Sheet: Fig 7F
Fig 7F	Sample name	Ct values	Average					ms12	mANP	mBNP		∆CT mANP	∆CT mBNP		∆∆CT mANP	∆∆CT mBNP
	Buffercontrol-mCALR					WT		31.55	37.5645	30.1652					2.58986	2.05572
								24.24	25.4479	25.6104		1.20791	1.37042		1.12114	0.795108
	WT1	31.751	31.55					26.57	28.3791	27.9769		1.80914	1.40692		0.739046	0.775244
		30.995						24.2	25.3016	24.5416		1.10158	0.341591		1.20689	1.62231
		32.157
		31.3										1.37288	1.03964
	WT2	24.047	24.24			TAZG197V		24.27	26.194	25.2086		1.92395	0.938572		0.682511	1.07257
		24.444						24.23	26.3734	25.6478		2.14342	1.4178		0.586195	0.769423
		24.06						24.33	25.8735	25.3332		1.5435	1.00322		0.888459	1.02557
		24.408						24.33	25.2793	25.2054		0.949295	0.875432		1.34125	1.12055
	WT3	26.337	26.57
		26.71
		26.781
		26.472
	WT4	24.454	24.2
		24.215
		24.06
		24.078
	TAZG197V1	24.281	24.27
		24.395
		24.165
		24.252
	TAZG197V2	24.124	24.23
		24.379
		24.105
		24.297
	TAZG197V3	24.102	24.33
		24.462
		24.432
		24.328
	TAZG197V4	24.176	24.33
		24.253
		24.4
		24.478
	Buffercontrol- mANP
	WT1	37.9153	37.5645
		35.9976
		36.4203
		39.925
	WT2	25.425	25.4479
		25.428
		25.4108
		25.5278
	WT3	28.4085	28.3791
		28.5997
		28.201
		28.3073
	WT4	25.3729	25.3016
		25.2771
		25.3392
		25.2171
	TAZG197V1	26.2168	26.194
		26.1842
		26.1515
		26.2233
	TAZG197V2	26.3893	26.3734
		26.3845
		26.3575
		26.3624
	TAZG197V3	25.844	25.8735
		25.9187
		25.8525
		25.8789
	TAZG197V4	25.2509	25.2793
		25.2765
		25.3585
		25.2313
	Buffercontrol- mBNP
	WT1	30.4789	30.1652
		29.9628
		30.4397
		29.7795
	WT2	25.6314	25.6104
		25.6686
		25.5644
		25.5773
	WT3	28.0333	27.9769
		27.8901
		27.9554
		28.0289
	WT4	24.4947	24.5416
		24.5696
		24.4828
		24.6193
	TAZG197V1	25.2297	25.2086
		25.2866
		25.1234
		25.1945
	TAZG197V2	25.7533	25.6478
		25.5937
		25.5573
		25.6869
	TAZG197V3	25.3515	25.3332
		25.3292
		25.3369
		25.3152
	TAZG197V4	25.1871	25.2054
		25.2356
		25.2125
		25.1865
