# Supplementary material for: Metabolic switch from fatty acid oxidation to glycolysis in knock‐in mouse model of Barth syndrome
Source: EMBO Mol Med. 2023 Aug 3;15(9):e17399. doi: 10.15252/emmm.202317399 (PMC10493589; doi:10.15252/emmm.202317399)
Supplement: Supplementary file 10 — Source Data for Figure 7 [file EMMM-15-e17399-s002.zip › Figure 7/7A/Ejection Fraction.xlsx]

## Sheet: Fig 7A
Fig 7A	Ejection Fraction (%)
	Vehicle control		A-769662 trated
	WT	TAZG197V	WT	TAZG197V
	53.7876	32.9198	54.9299	62.2779
	53.3465	46.7456	51.0226	54.3137
	52.0135	44.333	57.3952	50.3318
	50.0514	32.0728	44.017	53.7288
	52.0631		48.6418	55.1051
	48.8058		48.4103	63.543
	40.34		49.9856	38.6315
	43.8873		54.8172
	54.2972		55.9879
	48.403
	58.08
	47.3177
	62.2498
	48.9272
	43.9045
