# Supplementary material for: Metabolic switch from fatty acid oxidation to glycolysis in knock‐in mouse model of Barth syndrome
Source: EMBO Mol Med. 2023 Aug 3;15(9):e17399. doi: 10.15252/emmm.202317399 (PMC10493589; doi:10.15252/emmm.202317399)
Supplement: Supplementary file 10 — Source Data for Figure 7 [file EMMM-15-e17399-s002.zip › Figure 7/7H/CPT quantification.xlsx]

## Sheet: Fig 7H
Fig 7H
	Arbitraty signal value	WT			TAZG197V
	ATP5B	19300000	13900000	20000000	20100000	19600000	20400000
	CPT1B	7880000	5760000	8270000	3480000	6200000	8230000
	CPT2	12900000	7270000	13900000	8870000	8980000	16000000
	Normalised value	WT			TAZG197V
	CPT1B	5.67523e+06	5760000	5747650	2.40657e+06	4.39694e+06	5.6077e+06
	CPT2	9.29067e+06	7270000	9660500	6.13398e+06	6.36847e+06	1.0902e+07
	CPT1B	5.72763e+06			4.13707e+06
	CPT2	8.74039e+06			7.80147e+06
	WT average is set to 1	WT			TAZG197V
	CPT1B	0.990852	1.00565	1.0035	0.420168	0.767672	0.979061
	CPT2	1.06296	0.831771	1.10527	0.701797	0.728625	1.24731
